# Supplementary material for: Integrin Based Isolation Enables Purification of Murine Lineage Committed Cardiomyocytes
Source: PLoS One. 2015 Aug 31;10(8):e0135880. doi: 10.1371/journal.pone.0135880 (PMC4556377; doi:10.1371/journal.pone.0135880)
Supplement: S1 Dataset — (XLSX) [file pone.0135880.s001.xlsx]

## Sheet: ED11.5 Chip 1
Chip Run Info			96.96 (136x)	M96 Protocol	ROX	FAM-MGB
Application Version	4.1.3
Application Build	20140305.1515
Export Type	Heatmap Results : Custom View
Quality Threshold	0.7
Baseline Correction Method	Linear
Ct Threshold Method	Auto (Detectors)
FAM-MGB Ct
		85	91	28	34	54	60	25	31	74	80	49	55	53	59	65	71	90	96	77	83	17	23	73	79	39	45	37	43	62	68	63	69	66	72	78	84	75	81	16	22	2	8	40	46	52	58	64	70
		Acta2	Acta2	Atp1b1	Atp1b1	Cav3.2	Cav3.2	CD36	CD36	Cdh2	Cdh2	ckit	ckit	Cntn2	Cntn2	Cx30.2	Cx30.2	Cx40	Cx40	Cx43	Cx43	Cx45	Cx45	Cxcr4	Cxcr4	ddr2	ddr2	Gata4	Gata4	Gata6	Gata6	Hand2	Hand2	Hey1	Hey1	Hey2	Hey2	Isl1	Isl1	Itga1	Itga1	Itga2	Itga2	Itga3	Itga3	Itga4	Itga4	Itga5	Itga5
1	NTC1	999	999	999	999	999	999	999	999	999	999	999	999	999	999	999	999	999	999	999	999	999	999	999	999	999	999	999	999	999	999	999	999	999	999	999	999	999	999	999	999	999	999	999	999	999	999	999	999
2	NTC9	999	999	999	999	999	999	999	999	999	999	999	999	999	999	999	999	999	999	999	999	999	999	999	999	999	999	999	999	999	999	999	999	999	999	999	999	999	999	999	999	999	999	999	999	999	999	999	999
3	NTC13	999	999	999	999	999	999	999	999	999	999	999	999	999	999	999	999	999	999	999	999	999	999	999	999	999	999	999	999	999	999	999	999	999	999	999	999	999	999	999	999	999	999	999	999	999	999	999	999
4	Pos1	5.58989	5.78972	7.21701	7.18568	9.83313	9.89493	10.9755	11.0345	8.5638	8.54529	14.374	14.4284	999	999	14.8099	14.9642	11.2146	11.1199	10.5711	10.4734	12.9266	12.8532	999	999	15.7987	15.736	7.41121	7.69499	10.6776	10.7714	10.6605	10.3925	11.7474	11.6843	11.2968	11.4257	14.8501	14.7783	11.4509	11.4195	22.5365	22.1787	12.256	12.2309	15.8629	15.6549	11.4499	11.4202
5	sc15	8.90999	9.19825	13.9361	13.9095	15.0833	15.0976	19.0055	18.7782	13.5931	13.6219	999	999	999	999	999	999	999	999	999	999	18.1894	17.9585	999	999	17.6836	17.6476	13.5701	13.9534	16.5318	16.4874	14.8429	14.6392	17.1872	17.1701	999	999	15.4183	15.3153	16.5608	16.4363	999	999	16.7015	16.4782	999	999	15.2182	15.1328
6	sc23	11.7115	12.0906	13.8945	13.8571	15.1918	15.12	17.2181	17.1735	13.9198	13.9265	999	999	999	999	999	999	15.6077	15.5664	14.1617	14.1931	18.2268	18.1777	999	999	999	999	13.246	13.6824	16.5558	16.5721	17.4587	17.1579	19.5108	19.5689	15.0721	15.2371	999	999	999	999	999	999	999	999	999	999	17.2465	17.2331
7	sc31	10.2105	10.5585	12.5999	12.6164	16.8314	16.9355	20.258	20.243	13.6605	13.7204	18.4985	18.6638	999	999	999	999	999	999	999	999	17.5775	17.4815	999	999	999	999	12.6105	12.8912	16.3485	16.4126	17.4404	17.2644	16.5783	16.8756	15.6462	15.6953	999	999	17.2929	17.2395	999	999	999	999	999	999	18.3934	18.2207
8	sc39	14.3604	14.6264	13.5867	13.6535	16.4006	16.3837	20.146	20.1759	13.8585	13.8574	999	999	999	999	28.0608	27.9753	16.583	16.5606	15.9809	16.2463	18.4538	18.3277	999	999	999	999	13.9983	13.8766	16.7894	16.7166	18.6367	18.3866	999	999	14.2247	14.2752	999	999	15.9863	15.984	999	999	18.4583	18.2582	999	999	17.193	17.0983
9	Pos2	5.97143	6.15896	7.12843	7.10748	10.0114	10.1105	11.995	12.0543	8.50883	8.55754	14.6095	14.7333	999	999	16.2114	16.2681	11.4801	11.3886	10.049	10.1158	12.8009	12.7219	999	999	18.1274	17.8849	7.53622	7.66986	11.3757	11.4702	11.0578	10.7937	12.1033	12.1806	10.7334	10.7489	13.9765	13.9646	11.1429	11.0799	22.8058	22.5	12.1997	12.0474	15.2962	15.2981	11.4165	11.407
10	NTC17	999	999	999	999	999	999	999	999	999	999	999	999	999	999	999	999	999	999	999	999	999	999	999	999	999	999	999	999	999	999	999	999	999	999	999	999	999	999	999	999	999	999	999	999	999	999	999	999
11	NTC21	999	999	999	999	999	999	999	999	999	999	999	999	999	999	999	999	999	999	999	999	999	999	999	999	999	999	999	999	999	999	999	999	999	999	999	999	999	999	999	999	999	999	999	999	999	999	999	999
12	NTC25	999	999	999	999	999	999	999	999	999	999	999	999	999	999	999	999	999	999	999	999	999	999	999	999	999	999	999	999	999	999	999	999	999	999	999	999	999	999	999	999	999	999	999	999	999	999	999	999
13	NTC2	999	999	999	999	999	999	999	999	999	999	999	999	999	999	999	999	999	999	999	999	999	999	999	999	999	999	999	999	999	999	999	999	999	999	999	999	999	999	999	999	999	999	999	999	999	999	999	999
14	NTC10	999	999	999	999	999	999	999	999	999	999	999	999	999	999	999	999	999	999	999	999	999	999	999	999	999	999	999	999	999	999	999	999	999	999	999	999	999	999	999	999	999	999	999	999	999	999	999	999
15	NTC14	999	999	999	999	999	999	999	999	999	999	999	999	999	999	999	999	999	999	999	999	999	999	999	999	999	999	999	999	999	999	999	999	999	999	999	999	999	999	999	999	999	999	999	999	999	999	999	999
16	sc9	8.6585	8.72673	12.7867	12.6482	16.4939	16.6343	16.7839	16.739	13.2776	13.3083	999	999	999	999	999	999	18.124	18.1287	13.3521	13.2188	18.2002	18.2037	999	999	19.3376	19.1715	12.6956	12.8108	16.684	16.9937	15.8059	15.6575	19.4022	19.6946	17.312	17.1926	999	999	17.175	17.1166	999	999	16.6866	16.494	999	999	15.1605	15.2248
17	sc16	14.2434	14.5874	12.3174	12.4467	16.7463	16.5447	16.7263	16.7321	13.8945	13.8993	999	999	999	999	999	999	999	999	15.6496	15.6874	17.9962	17.997	999	999	999	999	14.4899	14.6075	17.3722	17.6225	18.6329	18.3548	999	999	14.7274	14.822	999	999	17.9122	17.7117	999	999	16.3169	15.9716	999	999	16.1467	16.1874
18	sc24	11.0396	11.2231	13.1767	13.1661	14.7797	14.8706	17.1115	17.0349	13.257	13.2489	999	999	999	999	999	999	16.3987	16.2945	18.0351	18.1047	17.3864	17.5012	999	999	999	999	12.6104	12.7649	17.653	17.6799	16.1664	16.0199	18.8632	19.0808	14.8774	14.8489	999	999	14.7363	14.6718	999	999	16.1954	15.9268	999	999	18.4027	18.5393
19	sc32	9.54536	9.74253	12.8513	12.8014	18.7519	18.822	16.9289	16.9496	15.6846	15.7204	999	999	999	999	999	999	999	999	999	999	19.8073	19.8919	999	999	999	999	13.1216	13.3862	16.2409	16.3838	18.2226	18.0351	17.2251	17.3592	999	999	18.3423	18.3088	18.4319	18.312	999	999	18.0311	18.1814	999	999	18.0355	18.1704
20	sc40	10.1434	10.3327	13.8247	13.8415	15.8427	15.8067	20.1343	20.1027	14.8446	14.9696	999	999	999	999	999	999	999	999	999	999	19.1212	19.0592	999	999	999	999	13.5486	13.9699	16.7062	16.9191	18.356	18.2028	17.2529	17.3686	999	999	16.9879	17.026	999	999	999	999	19.2791	19.2246	999	999	18.3241	18.3267
21	sc47	12.6828	12.8854	14.815	14.7783	16.5825	16.3069	19.9893	19.9924	14.3049	14.363	19.8286	19.757	999	999	18.4243	18.1447	19.4895	19.535	999	999	18.0926	18.116	999	999	999	999	12.8588	13.1466	18.4095	18.5178	15.8596	15.6851	15.4439	15.5423	999	999	999	999	999	999	999	999	18.2577	18.1229	999	999	19.1043	19.0744
22	NTC18	999	999	999	999	999	999	999	999	999	999	999	999	999	999	999	999	999	999	999	999	999	999	999	999	999	999	999	999	999	999	999	999	999	999	999	999	999	999	999	999	999	999	999	999	999	999	999	999
23	NTC22	999	999	999	999	999	999	999	999	999	999	999	999	999	999	999	999	999	999	999	999	999	999	999	999	999	999	999	999	999	999	999	999	999	999	999	999	999	999	999	999	999	999	999	999	999	999	999	999
24	NTC26	999	999	999	999	999	999	999	999	999	999	999	999	999	999	999	999	999	999	999	999	999	999	999	999	999	999	999	999	999	999	999	999	999	999	999	999	999	999	999	999	999	999	999	999	999	999	999	999
25	NTC3	999	999	999	999	999	999	999	999	999	999	999	999	999	999	999	999	999	999	999	999	999	999	999	999	999	999	999	999	999	999	999	999	999	999	999	999	999	999	999	999	999	999	999	999	999	999	999	999
26	sc1	9.513	9.64978	13.9296	13.9052	16.4782	16.6703	17.2051	17.1901	14.2724	14.3022	999	999	999	999	999	999	17.3541	17.0644	17.2003	17.1476	18.645	18.7439	999	999	999	999	13.717	13.7912	17.0582	17.2061	17.4685	17.1372	17.5197	17.5464	21.3587	21.0906	999	999	18.9123	18.8624	999	999	19.4537	19.3163	999	999	18.9264	18.8576
27	sc5	10.0612	10.0722	13.0414	13.1033	15.0592	15.0822	999	999	13.317	13.3313	999	999	999	999	999	999	999	999	14.8764	14.733	18.2343	18.3034	999	999	999	999	12.5212	12.7804	16.2367	16.4987	16.6771	16.4452	18.8002	18.7698	14.3577	14.3117	999	999	15.6403	15.6092	999	999	15.675	15.6128	999	999	15.0766	15.1195
28	sc10	14.4069	14.5054	13.6213	13.635	15.7361	15.5305	15.2515	15.3044	14.2959	14.3165	18.611	18.6774	999	999	999	999	999	999	14.3048	14.3195	19.0223	19.147	999	999	999	999	14.5801	14.4308	999	999	18.3573	18.1057	19.2441	19.2749	999	999	999	999	18.8084	18.7552	999	999	17.8627	17.782	999	999	16.5371	16.6236
29	sc17	9.57226	9.78715	12.2271	12.2144	15.5386	15.3073	20.0308	20.1919	13.3723	13.3771	999	999	999	999	999	999	999	999	15.1261	15.1373	17.9022	17.9403	999	999	999	999	13.9446	14.1425	24.8623	25.3137	15.7193	15.5113	18.9125	18.9415	13.8735	13.8637	999	999	16.5952	16.4926	999	999	18.8534	18.6681	999	999	16.1637	16.2347
30	sc25	13.818	14.2743	17.7771	17.7771	999	999	999	999	19.6534	19.6181	15.8632	15.8331	999	999	30.5723	999	999	999	16.311	16.4323	17.7462	17.7132	17.8949	18.0478	999	999	14.4314	14.154	17.125	17.5483	15.7615	15.6221	13.7515	13.8549	15.1064	15.0833	17.633	17.6176	16.7867	16.8071	999	999	16.5805	16.5767	999	999	26.2046	26.7778
31	sc33	9.95436	10.336	13.3476	13.5351	18.3571	18.0018	18.9789	19.0585	13.5256	13.5699	18.0315	18.0374	999	999	19.9141	19.8398	999	999	17.7247	17.835	17.7515	17.6735	999	999	19.7828	19.8162	12.7279	12.9324	16.7268	16.805	15.8026	15.6198	19.5984	19.5683	14.8881	14.8549	999	999	15.3101	15.0951	999	999	17.676	17.6518	999	999	16.2653	16.2636
32	sc41	11.9631	12.3237	12.081	12.2015	16.8274	16.8755	19.6594	19.7627	14.2929	14.3223	999	999	999	999	999	999	999	999	999	999	18.0703	18.0282	999	999	999	999	12.9915	13.1129	17.427	17.6354	15.124	14.8432	19.5297	19.603	999	999	999	999	999	999	999	999	19.1167	19.2167	19.2891	19.2585	999	999
33	sc48	10.5604	10.965	12.5263	12.6161	17.0338	17.0436	16.672	16.733	15.4721	15.4658	999	999	999	999	999	999	16.0033	15.9612	999	999	20.4006	20.2781	999	999	999	999	13.1198	13.304	17.8652	18.127	19.1194	18.7411	17.9644	18.0541	999	999	999	999	999	999	999	999	17.8204	17.6817	999	999	999	999
34	sc54	13.3396	13.8659	12.5044	12.5421	16.1467	16.0048	18.3612	18.4291	14.6413	14.7986	17.6635	17.7173	999	999	999	999	999	999	999	999	18.2985	18.2806	999	999	999	999	12.8949	13.1819	17.8258	17.9185	16.6504	16.4867	18.8034	18.8059	999	999	999	999	16.6339	16.5624	999	999	18.4754	18.1902	999	999	16.4536	16.4964
35	sc58	11.3284	11.7133	12.9782	13.0103	14.3076	14.4852	21.2212	20.9806	14.9193	14.915	999	999	999	999	20.268	19.8408	999	999	999	999	999	999	999	999	999	999	12.7284	12.8438	14.7524	14.8397	15.2689	14.9655	19.9502	19.7532	999	999	17.635	17.7486	999	999	999	999	18.164	18.1694	999	999	28.9374	25.8946
36	NTC27	999	999	999	999	999	999	999	999	999	999	999	999	999	999	999	999	999	999	999	999	999	999	999	999	999	999	999	999	999	999	999	999	999	999	999	999	999	999	999	999	999	999	999	999	999	999	999	999
37	NTC4	999	999	999	999	999	999	999	999	999	999	999	999	999	999	999	999	999	999	999	999	999	999	999	999	999	999	999	999	999	999	999	999	999	999	999	999	999	999	999	999	999	999	999	999	999	999	999	999
38	sc2	9.9058	10.4508	13.6993	13.7259	16.049	16.2964	17.4214	17.4788	14.1456	14.2108	34.0052	999	999	999	22.7805	22.5231	15.8053	16.008	999	999	19.8961	19.9415	999	999	999	999	13.7313	14.1942	15.9607	16.2367	17.3698	16.9756	15.5384	15.5749	999	999	999	999	999	999	999	999	18.5903	18.4951	999	999	25.1445	24.9489
39	sc6	11.4549	11.9745	13.5088	13.5668	15.7017	15.7164	17.4209	17.5228	14.1881	14.2443	18.3784	18.3877	999	999	999	999	16.8784	17.1076	16.8301	16.8662	21.5996	21.6727	999	999	999	999	13.2212	13.2802	15.9353	15.9782	17.7483	17.3773	18.0808	17.9954	16.8998	16.8504	999	999	999	999	999	999	17.6183	17.4551	999	999	18.3861	18.3332
40	sc11	10.882	11.5655	12.9514	13.0208	15.9619	15.8284	17.8244	17.9899	13.0485	12.9659	999	999	999	999	999	999	15.5913	15.6044	14.4215	14.5847	18.4565	18.4065	999	999	999	999	13.0827	13.452	16.9042	17.1216	16.38	16.0853	999	999	15.9246	16.1295	999	999	16.3577	16.1507	999	999	17.8637	17.7982	999	999	15.615	15.7522
41	sc18	13.5893	13.9651	13.4972	13.6036	16.2843	16.2062	16.8516	16.9451	15.3081	15.2752	999	999	999	999	999	999	16.9964	16.9998	999	999	20.2627	20.1833	999	999	999	999	13.1389	13.6868	15.1671	15.324	16.7013	16.4143	16.369	16.3553	999	999	999	999	999	999	999	999	17.5065	17.4003	999	999	999	999
42	sc26	10.8837	11.3456	12.2706	12.2716	16.2953	16.1565	19.0403	19.2694	13.8563	13.8734	18.0322	17.9908	999	999	999	999	999	999	18.3891	18.3335	17.8541	17.6866	999	999	999	999	12.8641	13.1412	999	999	15.4597	15.2322	19.2028	19.0957	14.5534	14.3527	999	999	15.4004	15.1803	999	999	15.8335	15.7934	999	999	16.6626	16.512
43	sc34	10.3874	11.0068	13.5689	13.539	15.906	15.8773	18.0727	18.1552	14.17	14.0277	999	999	999	999	20.0305	20.1553	14.5862	14.6074	13.6534	13.6758	999	999	999	999	999	999	13.712	13.9678	19.6402	19.9641	17.7191	17.3465	999	999	18.6366	18.8184	999	999	18.466	18.4355	999	999	18.9759	18.9543	999	999	16.957	16.8399
44	sc42	10.3806	10.8779	13.8871	13.8792	16.631	16.6197	16.283	16.3	13.8982	13.9881	999	999	999	999	999	999	17.2851	17.0469	17.4114	17.1087	17.9169	17.9411	999	999	999	999	13.7337	13.5225	16.7085	16.713	16.884	16.6523	16.0761	16.1228	999	999	999	999	18.2116	18.0609	999	999	15.6329	15.4993	999	999	18.1063	18.02
45	sc49	10.6765	11.087	13.1745	13.061	16.7425	16.8	15.9132	15.8278	14.7621	14.8149	19.7716	19.7345	999	999	999	999	16.9873	16.8711	19.3627	19.1054	19.9285	19.8502	999	999	999	999	12.6935	13.0191	20.3478	20.2633	16.2031	15.9093	16.8328	16.8372	999	999	999	999	16.5646	16.4605	999	999	999	999	999	999	18.1528	18.336
46	sc55	10.4306	11.1295	13.1455	13.0407	16.5787	16.6642	18.7953	18.6694	13.9673	13.8674	18.4198	18.3718	999	999	999	999	999	999	15.9078	15.8949	18.6826	18.6258	999	999	999	999	12.8656	13.1445	16.9823	17.1259	15.8327	15.5839	999	999	15.8407	15.8952	999	999	15.8956	15.7735	999	999	18.4235	18.2331	999	999	14.9912	15.141
47	sc59	11.4694	11.9883	11.6395	11.6566	14.8564	14.9961	16.3244	16.3272	14.448	14.5084	999	999	999	999	999	999	999	999	999	999	17.9489	18.0168	999	999	999	999	13.1579	13.4205	16.2517	16.3216	15.9843	15.7333	999	999	18.535	18.6103	999	999	17.0813	16.9642	999	999	19.3418	19.1791	999	999	16.7372	16.6889
48	NTC28	999	999	999	999	999	999	999	999	999	999	999	999	999	999	999	999	999	999	999	999	999	999	999	999	999	999	999	999	999	999	999	999	999	999	999	999	999	999	999	999	999	999	999	999	999	999	999	999
49	NTC5	999	999	999	999	999	999	999	999	999	999	999	999	999	999	999	999	999	999	999	999	999	999	999	999	999	999	999	999	999	999	999	999	999	999	999	999	999	999	999	999	999	999	999	999	999	999	999	999
50	sc3	10.9811	11.759	13.4463	13.45	15.9569	15.8981	15.3123	15.2952	15.3636	15.3789	19.8828	19.9141	999	999	999	999	999	999	19.0232	18.7935	19.319	19.2074	999	999	999	999	13.1046	13.2442	19.5136	19.8678	16.4045	16.1119	999	999	999	999	999	999	16.3141	16.1831	999	999	17.2733	17.2841	999	999	16.8401	16.8017
51	sc7	9.61252	10.0356	11.8813	11.832	14.8963	14.8803	15.339	15.2719	14.6251	14.57	999	999	999	999	16.3181	16.2742	15.2457	15.1433	999	999	24.1568	23.9344	999	999	999	999	12.5289	12.6563	15.0134	15.053	16.686	16.443	18.7297	18.6131	999	999	999	999	17.8777	17.8425	999	999	19.5065	19.4065	999	999	18.4877	18.4044
52	sc12	11.8508	12.2562	12.8334	12.7905	15.7413	15.7984	15.4427	15.4059	13.9351	13.9653	999	999	999	999	20.7	20.5486	15.9951	15.7649	15.8724	15.9559	18.4748	18.4548	999	999	999	999	11.5824	11.8477	15.4143	15.4242	14.6373	14.3668	14.6102	14.6305	999	999	999	999	16.6568	16.6147	999	999	19.0882	18.8817	999	999	15.9128	15.9033
53	sc19	10.3578	10.9998	12.2518	12.2467	14.9418	14.9091	18.7459	18.7627	13.8341	13.8386	16.6612	16.6861	999	999	999	999	999	999	14.386	14.3603	17.7945	17.8552	999	999	999	999	13.1177	13.344	15.7847	15.9067	16.0015	15.7023	999	999	15.887	15.9323	999	999	16.6677	16.6732	999	999	15.7223	15.7036	18.9328	18.5612	16.1553	16.0611
54	sc27	13.3734	13.6458	13.7678	13.755	15.5771	15.5325	16.3741	16.3156	13.69	13.7039	999	999	999	999	17.8616	17.8339	15.9072	15.7438	18.4546	18.3835	19.0786	19.1266	999	999	999	999	13.5614	13.7822	15.779	15.8827	17.5387	17.2061	15.2583	15.2342	999	999	999	999	999	999	999	999	999	999	999	999	18.2674	18.2075
55	sc35	17.2163	17.4311	12.887	12.8898	16.9495	16.8484	16.5057	16.5348	14.3097	14.3455	19.4795	19.5264	999	999	18.5798	18.5408	15.6062	15.6075	999	999	24.0815	24.0618	999	999	999	999	13.8208	14.0815	19.364	19.6791	16.232	15.9601	999	999	999	999	999	999	17.1106	16.9789	999	999	16.6909	16.56	999	999	16.5822	16.6477
56	sc43	10.2111	10.7761	12.6255	12.6493	16.351	16.0977	18.194	18.3408	13.4316	13.566	999	999	999	999	19.8822	19.9433	999	999	999	999	19.1814	19.1574	999	999	999	999	13.529	13.7102	16.2934	16.3848	15.5474	15.2524	999	999	999	999	999	999	16.334	16.267	999	999	999	999	999	999	18.6038	18.5605
57	sc50	10.2712	10.7297	13.2264	13.4745	16.2934	16.2119	16.4302	16.4808	14.3786	14.4158	19.7748	19.7242	999	999	999	999	16.8985	16.6331	17.0156	17.0088	18.0502	17.9363	999	999	999	999	12.8788	13.0182	18.3577	18.5796	16.7497	16.4573	16.5289	16.5477	999	999	999	999	17.2243	17.0869	999	999	999	999	999	999	17.0409	17.1391
58	sc56	9.34722	9.7778	12.9687	12.9975	14.9955	15.0355	18.3934	18.6543	13.482	13.521	19.6597	19.6287	999	999	999	999	16.4909	16.552	15.7785	15.8408	18.5699	18.5307	999	999	19.1102	19.1803	12.9426	13.4266	16.8157	17.1292	16.3077	15.9972	19.2955	19.2841	17.1424	17.1291	999	999	17.3941	17.2473	999	999	19.767	19.6124	999	999	14.4746	14.5233
59	sc60	9.63676	10.2449	11.3786	11.4886	14.5434	14.5469	16.4721	16.5818	13.7156	13.7156	18.696	18.898	999	999	999	999	999	999	999	999	16.9725	16.8463	999	999	999	999	14.09	14.2343	15.9656	16.0568	15.011	14.8162	17.1343	17.0712	15.6873	15.6753	15.2727	15.3593	14.5114	14.3225	999	999	17.9189	17.8192	999	999	16.5327	16.5523
60	NTC29	999	999	999	999	999	999	999	999	999	999	999	999	999	999	999	999	999	999	999	999	999	999	999	999	999	999	999	999	999	999	999	999	999	999	999	999	999	999	999	999	999	999	999	999	999	999	999	999
61	NTC6	999	999	999	999	999	999	999	999	999	999	999	999	999	999	999	999	999	999	999	999	999	999	999	999	999	999	999	999	999	999	999	999	999	999	999	999	999	999	999	999	999	999	999	999	999	999	999	999
62	sc4	9.93068	10.1915	12.233	12.2888	18.534	18.4733	17.713	17.8406	13.9651	13.9239	999	999	999	999	999	999	999	999	17.6752	17.7116	17.5278	17.4982	999	999	17.6527	17.5397	11.77	11.9675	16.9621	17.0421	15.5366	15.2609	17.6893	17.6986	15.9015	15.8272	999	999	16.4958	16.2879	999	999	16.0695	15.9112	999	999	15.6605	15.6101
63	sc8	12.0627	12.4865	12.1087	12.1784	14.3374	14.3677	16.6046	16.6742	13.7885	13.9698	999	999	999	999	18.6862	18.4128	999	999	999	999	18.515	18.5333	999	999	999	999	12.8526	13.0167	14.9347	14.9926	16.3494	16.0224	999	999	999	999	999	999	999	999	999	999	16.976	16.9277	999	999	17.3588	17.2887
64	sc13	9.22506	9.41171	12.4499	12.4837	15.7199	15.8867	19.4354	19.4177	13.9385	13.8282	18.2887	18.3493	999	999	999	999	999	999	18.0073	18.0531	18.1399	18.1909	999	999	999	999	12.6987	12.8224	17.8428	18.0979	16.4381	16.2427	18.9233	18.9385	16.8175	16.8419	999	999	17.2015	17.0744	999	999	999	999	999	999	16.792	16.8621
65	sc20	10.6743	10.8692	12.6377	12.6562	15.2507	15.3317	20.5627	20.5044	13.9033	13.925	999	999	17.1438	17.1306	19.2358	19.2654	13.9933	14.012	15.2217	15.2129	18.5676	18.5284	999	999	999	999	12.9764	13.2204	16.3275	16.4796	16.5636	16.2822	999	999	16.8537	16.9336	999	999	15.4378	15.3449	999	999	17.7159	17.7143	999	999	15.9055	15.9037
66	sc28	10.1089	10.1908	13.3805	13.3913	14.9737	14.886	16.6197	16.6797	13.9135	13.9618	999	999	999	999	999	999	999	999	17.2331	16.8252	18.9757	19.0356	999	999	999	999	11.9578	12.2019	15.5091	15.7322	17.0759	16.788	14.4045	14.4089	999	999	999	999	17.7805	17.7695	999	999	18.5556	18.6256	999	999	17.1951	17.1248
67	sc36	13.3104	13.5001	11.7302	11.711	16.002	16.1286	18.2254	18.1932	14.9384	14.9003	999	999	15.1508	15.2659	999	999	999	999	999	999	17.9534	18.0081	999	999	999	999	12.2357	12.2913	15.7224	15.9364	16.7445	16.6176	999	999	14.857	14.817	999	999	16.3488	16.3293	999	999	16.7885	16.7352	999	999	16.0121	16.0597
68	sc44	13.615	13.7957	13.2613	13.1895	16.9298	16.9172	17.1093	17.1009	14.0509	14.084	999	999	999	999	999	999	999	999	17.4149	17.5748	19.5935	19.5045	999	999	999	999	13.8612	14.22	18.366	18.6858	18.9937	18.8411	999	999	16.4475	16.495	999	999	18.072	18.0269	999	999	18.9416	18.784	999	999	17.8672	17.8915
69	sc51	12.0973	12.3316	11.8883	11.8199	15.9644	15.7907	17.4335	17.445	14.4915	14.4024	999	999	999	999	999	999	999	999	999	999	17.8894	18.0203	999	999	999	999	13.5001	13.887	16.8823	17.2079	18.2325	17.966	999	999	999	999	999	999	16.0393	15.9455	999	999	19.1404	18.9455	999	999	17.5931	17.662
70	sc57	10.7146	10.8268	12.4505	12.4621	15.7958	15.9394	20.7864	20.7226	13.8092	13.771	999	999	999	999	999	999	999	999	999	999	17.3039	17.3692	999	999	999	999	13.3701	13.6467	17.9123	18.105	17.1419	16.9102	999	999	15.8908	15.9029	999	999	18.6197	18.6236	999	999	19.0838	18.9508	999	999	16.5924	16.5549
71	sc61	9.7134	9.85562	14.6903	14.6461	16.2393	16.3368	999	999	13.447	13.4613	999	999	999	999	999	999	999	999	999	999	16.9949	16.9627	999	999	999	999	15.4581	15.7029	16.4453	16.647	16.0125	15.8476	999	999	16.953	16.9659	15.4075	15.4124	17.981	17.977	999	999	18.2225	18.1865	999	999	16.7804	16.7211
72	NTC30	999	999	999	999	999	999	999	999	999	999	999	999	999	999	999	999	999	999	999	999	999	999	999	999	999	999	999	999	999	999	999	999	999	999	999	999	999	999	999	999	999	999	999	999	999	999	999	999
73	NTC7	999	999	999	999	999	999	999	999	999	999	999	999	999	999	999	999	999	999	999	999	999	999	999	999	999	999	999	999	999	999	999	999	999	999	999	999	999	999	999	999	999	999	999	999	999	999	999	999
74	NTC11	999	999	999	999	999	999	999	999	999	999	999	999	999	999	999	999	999	999	999	999	999	999	999	999	999	999	999	999	999	999	999	999	999	999	999	999	999	999	999	999	999	999	999	999	999	999	999	999
75	NTC15	999	999	999	999	999	999	999	999	999	999	999	999	999	999	999	999	999	999	999	999	999	999	999	999	999	999	999	999	999	999	999	999	999	999	999	999	999	999	999	999	999	999	999	999	999	999	999	999
76	sc14	9.95133	10.0198	11.6714	11.7008	15.6456	15.6045	15.9653	15.9118	13.6452	13.6903	18.7959	18.7943	999	999	999	999	999	999	999	999	16.6014	16.6295	999	999	999	999	13.5961	13.9198	17.6074	17.9348	14.9472	14.8248	18.7071	18.8133	999	999	17.5672	17.6164	15.1548	15.2397	999	999	16.853	16.6791	999	999	16.6281	16.7578
77	sc21	8.43913	8.56998	15.1806	15.1716	14.9456	14.9375	16.3781	16.5051	14.0595	14.1355	999	999	999	999	999	999	999	999	999	999	17.8138	17.8561	999	999	17.1508	17.2298	16.3174	16.8754	17.5093	17.9757	14.4867	14.4061	16.5232	16.6428	999	999	13.8802	13.9232	17.905	18.0271	999	999	15.9463	15.9331	999	999	16.6687	16.8707
78	sc29	8.74078	9.00288	14.1711	14.2259	16.7581	16.8122	17.3836	17.4191	12.5323	12.5534	999	999	999	999	999	999	999	999	14.6739	14.6561	18.1984	18.2461	999	999	999	999	12.5875	12.7348	15.7783	15.9971	16.2124	16.1163	999	999	14.28	14.285	999	999	17.8627	17.746	999	999	18.803	18.6822	999	999	16.3615	16.5257
79	sc37	16.5978	16.6482	13.4344	13.4338	16.5461	16.7029	15.9019	15.9456	14.1308	14.2103	999	999	999	999	999	999	19.313	19.2273	999	999	19.2305	19.2316	999	999	999	999	11.8622	12.3083	15.6616	15.9224	16.7307	16.603	999	999	999	999	999	999	15.8602	15.8682	999	999	999	999	999	999	15.5175	15.7058
80	sc45	11.0628	11.3636	13.2474	13.2562	16.0147	15.8916	20.7271	20.7669	13.6182	13.4809	999	999	999	999	20.6882	20.8041	14.9811	15.0319	15.0591	15.0287	19.3079	19.2928	999	999	999	999	13.3469	13.8693	16.6052	16.7318	16.7738	16.6385	19.4984	19.5076	15.5778	15.554	999	999	19.322	19.2393	999	999	17.4313	17.3445	999	999	17.8589	17.9484
81	sc52	10.3754	10.5903	12.2435	12.1973	16.2319	16.2109	19.6758	19.6717	14.2077	14.2298	18.7405	18.8746	999	999	19.9212	19.9094	18.876	18.8178	14.4508	14.4306	18.7468	18.6934	999	999	999	999	13.577	13.8137	17.4388	17.8519	15.9345	15.7587	19.8578	19.9788	15.9607	15.8853	999	999	17.593	17.5711	999	999	18.3222	18.0482	999	999	18.9352	19.1231
82	NTC19	999	999	999	999	999	999	999	999	999	999	999	999	999	999	999	999	999	999	999	999	999	999	999	999	999	999	999	999	999	999	999	999	999	999	999	999	999	999	999	999	999	999	999	999	999	999	999	999
83	NTC23	999	999	999	999	999	999	999	999	999	999	999	999	999	999	999	999	999	999	999	999	999	999	999	999	999	999	999	999	999	999	999	999	999	999	999	999	999	999	999	999	999	999	999	999	999	999	999	999
84	NTC31	999	999	999	999	999	999	999	999	999	999	999	999	999	999	999	999	999	999	999	999	999	999	18.2996	18.4152	999	999	999	999	999	999	999	999	999	999	999	999	999	999	999	999	999	999	999	999	999	999	999	999
85	NTC8	999	999	999	999	999	999	999	999	999	999	999	999	999	999	999	999	999	999	999	999	999	999	999	999	999	999	999	999	999	999	999	999	999	999	999	999	999	999	999	999	999	999	999	999	999	999	999	999
86	NTC12	999	999	999	999	999	999	999	999	999	999	999	999	999	999	999	999	999	999	999	999	999	999	999	999	999	999	999	999	999	999	999	999	999	999	999	999	999	999	999	999	999	999	999	999	999	999	999	999
87	NTC16	999	999	999	999	999	999	999	999	999	999	999	999	999	999	999	999	999	999	999	999	999	999	999	999	999	999	999	999	999	999	999	999	999	999	999	999	999	999	999	999	999	999	999	999	999	999	999	999
88	Neg	999	999	999	999	999	999	999	999	999	999	999	999	999	999	999	999	999	999	999	999	999	999	999	999	999	999	999	999	999	999	999	999	999	999	999	999	999	999	999	999	999	999	999	999	999	999	999	999
89	sc22	10.5064	10.6208	13.5955	13.5703	15.7956	15.9358	17.8833	17.97	13.2333	13.0692	999	999	999	999	19.5717	18.9584	14.8986	14.8698	14.0546	13.9817	19.0589	19.0634	999	999	999	999	13.0222	13.1445	17.5158	17.5868	19.2739	18.8643	19.3416	19.3405	17.1615	17.3193	999	999	19.3184	19.3134	999	999	16.793	16.7025	999	999	15.4594	15.5191
90	sc30	9.73107	9.86415	11.7981	11.6812	13.9959	13.9485	18.4856	18.5103	13.0596	13.0816	999	999	999	999	999	999	999	999	999	999	16.5956	16.4806	999	999	999	999	12.766	12.7842	15.2314	15.3328	14.52	14.2036	16.0519	16.1426	999	999	17.7407	17.7505	17.4584	17.3591	999	999	17.4828	17.3791	999	999	18.3494	18.43
91	sc38	12.7432	12.9738	12.395	12.3958	14.9178	14.9059	15.9374	15.9162	13.9361	13.8262	999	999	999	999	999	999	999	999	999	999	18.2314	18.0874	999	999	999	999	12.866	13.1967	17.7594	17.8851	17.4666	17.1857	999	999	999	999	999	999	999	999	999	999	17.4702	17.2584	999	999	16.1833	16.2061
92	sc46	12.9236	13.2982	12.5294	12.5673	16.8525	16.7428	18.9042	18.8532	14.1621	14.1463	999	999	999	999	999	999	16.6356	16.4951	15.8834	15.9223	18.7729	18.6157	999	999	999	999	14.7693	14.8116	19.5305	19.7467	16.2458	16.061	999	999	21.5439	21.4604	999	999	16.9788	16.9509	999	999	18.4648	18.471	999	999	17.2771	17.2387
93	sc53	15.4214	15.8802	12.4821	12.4744	14.6226	14.5057	18.1601	18.0276	14.1545	14.188	999	999	999	999	999	999	16.0265	15.7688	18.3955	18.4853	18.129	18.0492	999	999	18.2231	18.3174	13.7965	13.9279	16.7717	16.8853	16.9821	16.7627	13.7548	13.6315	999	999	999	999	999	999	999	999	999	999	999	999	999	999
94	NTC20	999	999	999	999	999	999	999	999	999	999	999	999	999	999	999	999	999	999	999	999	999	999	999	999	999	999	999	999	999	999	999	999	999	999	999	999	999	999	999	999	999	999	999	999	999	999	999	999
95	NTC24	999	999	999	999	999	999	999	999	999	999	999	999	999	999	999	999	999	999	999	999	999	999	999	999	999	999	999	999	999	999	999	999	999	999	999	999	999	999	999	999	999	999	999	999	999	999	999	999
96	NTC32	999	999	999	999	999	999	999	999	999	999	999	999	999	999	999	999	999	999	999	999	999	999	999	999	999	999	999	999	999	999	999	999	999	999	999	999	999	999	999	999	999	999	999	999	999	999	999	999
Quality Results
		85	91	28	34	54	60	25	31	74	80	49	55	53	59	65	71	90	96	77	83	17	23	73	79	39	45	37	43	62	68	63	69	66	72	78	84	75	81	16	22	2	8	40	46	52	58	64	70
		Acta2	Acta2	Atp1b1	Atp1b1	Cav3.2	Cav3.2	CD36	CD36	Cdh2	Cdh2	ckit	ckit	Cntn2	Cntn2	Cx30.2	Cx30.2	Cx40	Cx40	Cx43	Cx43	Cx45	Cx45	Cxcr4	Cxcr4	ddr2	ddr2	Gata4	Gata4	Gata6	Gata6	Hand2	Hand2	Hey1	Hey1	Hey2	Hey2	Isl1	Isl1	Itga1	Itga1	Itga2	Itga2	Itga3	Itga3	Itga4	Itga4	Itga5	Itga5
1	NTC1	Fail	Fail	Fail	Fail	Fail	Fail	Fail	Fail	Fail	Fail	Fail	Fail	Fail	Fail	Fail	Fail	Fail	Fail	Fail	Fail	Fail	Fail	Fail	Fail	Fail	Fail	Fail	Fail	Fail	Fail	Fail	Fail	Fail	Fail	Fail	Fail	Fail	Fail	Fail	Fail	Fail	Fail	Fail	Fail	Fail	Fail	Fail	Fail
2	NTC9	Fail	Fail	Fail	Fail	Fail	Fail	Fail	Fail	Fail	Fail	Fail	Fail	Fail	Fail	Fail	Fail	Fail	Fail	Fail	Fail	Fail	Fail	Fail	Fail	Fail	Fail	Fail	Fail	Fail	Fail	Fail	Fail	Fail	Fail	Fail	Fail	Fail	Fail	Fail	Fail	Fail	Fail	Fail	Fail	Fail	Fail	Fail	Fail
3	NTC13	Fail	Fail	Fail	Fail	Fail	Fail	Fail	Fail	Fail	Fail	Fail	Fail	Fail	Fail	Fail	Fail	Fail	Fail	Fail	Fail	Fail	Fail	Fail	Fail	Fail	Fail	Fail	Fail	Fail	Fail	Fail	Fail	Fail	Fail	Fail	Fail	Fail	Fail	Fail	Fail	Fail	Fail	Fail	Fail	Fail	Fail	Fail	Fail
4	Pos1	Pass	Pass	Pass	Pass	Pass	Pass	Pass	Pass	Pass	Pass	Pass	Pass	Fail	Fail	Pass	Pass	Pass	Pass	Pass	Pass	Pass	Pass	Fail	Fail	Pass	Pass	Pass	Pass	Pass	Pass	Pass	Pass	Pass	Pass	Pass	Pass	Pass	Pass	Pass	Pass	Pass	Pass	Pass	Pass	Pass	Pass	Pass	Pass
5	sc15	Pass	Pass	Pass	Pass	Pass	Pass	Pass	Pass	Pass	Pass	Fail	Fail	Fail	Fail	Fail	Fail	Fail	Fail	Fail	Fail	Pass	Pass	Fail	Fail	Pass	Pass	Pass	Pass	Pass	Pass	Pass	Pass	Pass	Pass	Fail	Fail	Pass	Pass	Pass	Pass	Fail	Fail	Pass	Pass	Fail	Fail	Pass	Pass
6	sc23	Pass	Pass	Pass	Pass	Pass	Pass	Pass	Pass	Pass	Pass	Fail	Fail	Fail	Fail	Fail	Fail	Pass	Pass	Pass	Pass	Pass	Pass	Fail	Fail	Fail	Fail	Pass	Pass	Pass	Pass	Pass	Pass	Pass	Pass	Pass	Pass	Fail	Fail	Fail	Fail	Fail	Fail	Fail	Fail	Fail	Fail	Pass	Pass
7	sc31	Pass	Pass	Pass	Pass	Pass	Pass	Pass	Pass	Pass	Pass	Pass	Pass	Fail	Fail	Fail	Fail	Fail	Fail	Fail	Fail	Pass	Pass	Fail	Fail	Fail	Fail	Pass	Pass	Pass	Pass	Pass	Pass	Pass	Pass	Pass	Pass	Fail	Fail	Pass	Pass	Fail	Fail	Fail	Fail	Fail	Fail	Pass	Pass
8	sc39	Pass	Pass	Pass	Pass	Pass	Pass	Pass	Pass	Pass	Pass	Fail	Fail	Fail	Fail	Pass	Pass	Pass	Pass	Pass	Pass	Pass	Pass	Fail	Fail	Fail	Fail	Pass	Pass	Pass	Pass	Pass	Pass	Fail	Fail	Pass	Pass	Fail	Fail	Pass	Pass	Fail	Fail	Pass	Pass	Fail	Fail	Pass	Pass
9	Pos2	Pass	Pass	Pass	Pass	Pass	Pass	Pass	Pass	Pass	Pass	Pass	Pass	Fail	Fail	Pass	Pass	Pass	Pass	Pass	Pass	Pass	Pass	Fail	Fail	Pass	Pass	Pass	Pass	Pass	Pass	Pass	Pass	Pass	Pass	Pass	Pass	Pass	Pass	Pass	Pass	Pass	Pass	Pass	Pass	Pass	Pass	Pass	Pass
10	NTC17	Fail	Fail	Fail	Fail	Fail	Fail	Fail	Fail	Fail	Fail	Fail	Fail	Fail	Fail	Fail	Fail	Fail	Fail	Fail	Fail	Fail	Fail	Fail	Fail	Fail	Fail	Fail	Fail	Fail	Fail	Fail	Fail	Fail	Fail	Fail	Fail	Fail	Fail	Fail	Fail	Fail	Fail	Fail	Fail	Fail	Fail	Fail	Fail
11	NTC21	Fail	Fail	Fail	Fail	Fail	Fail	Fail	Fail	Fail	Fail	Fail	Fail	Fail	Fail	Fail	Fail	Fail	Fail	Fail	Fail	Fail	Fail	Fail	Fail	Fail	Fail	Fail	Fail	Fail	Fail	Fail	Fail	Fail	Fail	Fail	Fail	Fail	Fail	Fail	Fail	Fail	Fail	Fail	Fail	Fail	Fail	Fail	Fail
12	NTC25	Fail	Fail	Fail	Fail	Fail	Fail	Fail	Fail	Fail	Fail	Fail	Fail	Fail	Fail	Fail	Fail	Fail	Fail	Fail	Fail	Fail	Fail	Fail	Fail	Fail	Fail	Fail	Fail	Fail	Fail	Fail	Fail	Fail	Fail	Fail	Fail	Fail	Fail	Fail	Fail	Fail	Fail	Fail	Fail	Fail	Fail	Fail	Fail
13	NTC2	Fail	Fail	Fail	Fail	Fail	Fail	Fail	Fail	Fail	Fail	Fail	Fail	Fail	Fail	Fail	Fail	Fail	Fail	Fail	Fail	Fail	Fail	Fail	Fail	Fail	Fail	Fail	Fail	Fail	Fail	Fail	Fail	Fail	Fail	Fail	Fail	Fail	Fail	Fail	Fail	Fail	Fail	Fail	Fail	Fail	Fail	Fail	Fail
14	NTC10	Fail	Fail	Fail	Fail	Fail	Fail	Fail	Fail	Fail	Fail	Fail	Fail	Fail	Fail	Fail	Fail	Fail	Fail	Fail	Fail	Fail	Fail	Fail	Fail	Fail	Fail	Fail	Fail	Fail	Fail	Fail	Fail	Fail	Fail	Fail	Fail	Fail	Fail	Fail	Fail	Fail	Fail	Fail	Fail	Fail	Fail	Fail	Fail
15	NTC14	Fail	Fail	Fail	Fail	Fail	Fail	Fail	Fail	Fail	Fail	Fail	Fail	Fail	Fail	Fail	Fail	Fail	Fail	Fail	Fail	Fail	Fail	Fail	Fail	Fail	Fail	Fail	Fail	Fail	Fail	Fail	Fail	Fail	Fail	Fail	Fail	Fail	Fail	Fail	Fail	Fail	Fail	Fail	Fail	Fail	Fail	Fail	Fail
16	sc9	Pass	Pass	Pass	Pass	Pass	Pass	Pass	Pass	Pass	Pass	Fail	Fail	Fail	Fail	Fail	Fail	Pass	Pass	Pass	Pass	Pass	Pass	Fail	Fail	Pass	Pass	Pass	Pass	Pass	Pass	Pass	Pass	Pass	Pass	Pass	Pass	Fail	Fail	Pass	Pass	Fail	Fail	Pass	Pass	Fail	Fail	Pass	Pass
17	sc16	Pass	Pass	Pass	Pass	Pass	Pass	Pass	Pass	Pass	Pass	Fail	Fail	Fail	Fail	Fail	Fail	Fail	Fail	Pass	Pass	Pass	Pass	Fail	Fail	Fail	Fail	Pass	Pass	Pass	Pass	Pass	Pass	Fail	Fail	Pass	Pass	Fail	Fail	Pass	Pass	Fail	Fail	Pass	Pass	Fail	Fail	Pass	Pass
18	sc24	Pass	Pass	Pass	Pass	Pass	Pass	Pass	Pass	Pass	Pass	Fail	Fail	Fail	Fail	Fail	Fail	Pass	Pass	Pass	Pass	Pass	Pass	Fail	Fail	Fail	Fail	Pass	Pass	Pass	Pass	Pass	Pass	Pass	Pass	Pass	Pass	Fail	Fail	Pass	Pass	Fail	Fail	Pass	Pass	Fail	Fail	Pass	Pass
19	sc32	Pass	Pass	Pass	Pass	Pass	Pass	Pass	Pass	Pass	Pass	Fail	Fail	Fail	Fail	Fail	Fail	Fail	Fail	Fail	Fail	Pass	Pass	Fail	Fail	Fail	Fail	Pass	Pass	Pass	Pass	Pass	Pass	Pass	Pass	Fail	Fail	Pass	Pass	Pass	Pass	Fail	Fail	Pass	Pass	Fail	Fail	Pass	Pass
20	sc40	Pass	Pass	Pass	Pass	Pass	Pass	Pass	Pass	Pass	Pass	Fail	Fail	Fail	Fail	Fail	Fail	Fail	Fail	Fail	Fail	Pass	Pass	Fail	Fail	Fail	Fail	Pass	Pass	Pass	Pass	Pass	Pass	Pass	Pass	Fail	Fail	Pass	Pass	Fail	Fail	Fail	Fail	Pass	Pass	Fail	Fail	Pass	Pass
21	sc47	Pass	Pass	Pass	Pass	Pass	Pass	Pass	Pass	Pass	Pass	Pass	Pass	Fail	Fail	Pass	Pass	Pass	Pass	Fail	Fail	Pass	Pass	Fail	Fail	Fail	Fail	Pass	Pass	Pass	Pass	Pass	Pass	Pass	Pass	Fail	Fail	Fail	Fail	Fail	Fail	Fail	Fail	Pass	Pass	Fail	Fail	Pass	Pass
22	NTC18	Fail	Fail	Fail	Fail	Fail	Fail	Fail	Fail	Fail	Fail	Fail	Fail	Fail	Fail	Fail	Fail	Fail	Fail	Fail	Fail	Fail	Fail	Fail	Fail	Fail	Fail	Fail	Fail	Fail	Fail	Fail	Fail	Fail	Fail	Fail	Fail	Fail	Fail	Fail	Fail	Fail	Fail	Fail	Fail	Fail	Fail	Fail	Fail
23	NTC22	Fail	Fail	Fail	Fail	Fail	Fail	Fail	Fail	Fail	Fail	Fail	Fail	Fail	Fail	Fail	Fail	Fail	Fail	Fail	Fail	Fail	Fail	Fail	Fail	Fail	Fail	Fail	Fail	Fail	Fail	Fail	Fail	Fail	Fail	Fail	Fail	Fail	Fail	Fail	Fail	Fail	Fail	Fail	Fail	Fail	Fail	Fail	Fail
24	NTC26	Fail	Fail	Fail	Fail	Fail	Fail	Fail	Fail	Fail	Fail	Fail	Fail	Fail	Fail	Fail	Fail	Fail	Fail	Fail	Fail	Fail	Fail	Fail	Fail	Fail	Fail	Fail	Fail	Fail	Fail	Fail	Fail	Fail	Fail	Fail	Fail	Fail	Fail	Fail	Fail	Fail	Fail	Fail	Fail	Fail	Fail	Fail	Fail
25	NTC3	Fail	Fail	Fail	Fail	Fail	Fail	Fail	Fail	Fail	Fail	Fail	Fail	Fail	Fail	Fail	Fail	Fail	Fail	Fail	Fail	Fail	Fail	Fail	Fail	Fail	Fail	Fail	Fail	Fail	Fail	Fail	Fail	Fail	Fail	Fail	Fail	Fail	Fail	Fail	Fail	Fail	Fail	Fail	Fail	Fail	Fail	Fail	Fail
26	sc1	Pass	Pass	Pass	Pass	Pass	Pass	Pass	Pass	Pass	Pass	Fail	Fail	Fail	Fail	Fail	Fail	Pass	Pass	Pass	Pass	Pass	Pass	Fail	Fail	Fail	Fail	Pass	Pass	Pass	Pass	Pass	Pass	Pass	Pass	Pass	Pass	Fail	Fail	Pass	Pass	Fail	Fail	Pass	Pass	Fail	Fail	Pass	Pass
27	sc5	Pass	Pass	Pass	Pass	Pass	Pass	Fail	Fail	Pass	Pass	Fail	Fail	Fail	Fail	Fail	Fail	Fail	Fail	Pass	Pass	Pass	Pass	Fail	Fail	Fail	Fail	Pass	Pass	Pass	Pass	Pass	Pass	Pass	Pass	Pass	Pass	Fail	Fail	Pass	Pass	Fail	Fail	Pass	Pass	Fail	Fail	Pass	Pass
28	sc10	Pass	Pass	Pass	Pass	Pass	Pass	Pass	Pass	Pass	Pass	Pass	Pass	Fail	Fail	Fail	Fail	Fail	Fail	Pass	Pass	Pass	Pass	Fail	Fail	Fail	Fail	Pass	Pass	Fail	Fail	Pass	Pass	Pass	Pass	Fail	Fail	Fail	Fail	Pass	Pass	Fail	Fail	Pass	Pass	Fail	Fail	Pass	Pass
29	sc17	Pass	Pass	Pass	Pass	Pass	Pass	Pass	Pass	Pass	Pass	Fail	Fail	Fail	Fail	Fail	Fail	Fail	Fail	Pass	Pass	Pass	Pass	Fail	Fail	Fail	Fail	Pass	Pass	Fail	Fail	Pass	Pass	Pass	Pass	Pass	Pass	Fail	Fail	Pass	Pass	Fail	Fail	Pass	Pass	Fail	Fail	Pass	Pass
30	sc25	Pass	Pass	Pass	Pass	Fail	Fail	Fail	Fail	Pass	Pass	Pass	Pass	Fail	Fail	Fail	Fail	Fail	Fail	Pass	Pass	Pass	Pass	Pass	Pass	Fail	Fail	Pass	Pass	Pass	Pass	Pass	Pass	Pass	Pass	Pass	Pass	Pass	Pass	Pass	Pass	Fail	Fail	Pass	Pass	Fail	Fail	Pass	Pass
31	sc33	Pass	Pass	Pass	Pass	Pass	Pass	Pass	Pass	Pass	Pass	Pass	Pass	Fail	Fail	Pass	Pass	Fail	Fail	Pass	Pass	Pass	Pass	Fail	Fail	Pass	Pass	Pass	Pass	Pass	Pass	Pass	Pass	Pass	Pass	Pass	Pass	Fail	Fail	Pass	Pass	Fail	Fail	Pass	Pass	Fail	Fail	Pass	Pass
32	sc41	Pass	Pass	Pass	Pass	Pass	Pass	Pass	Pass	Pass	Pass	Fail	Fail	Fail	Fail	Fail	Fail	Fail	Fail	Fail	Fail	Pass	Pass	Fail	Fail	Fail	Fail	Pass	Pass	Pass	Pass	Pass	Pass	Pass	Pass	Fail	Fail	Fail	Fail	Fail	Fail	Fail	Fail	Pass	Pass	Pass	Pass	Fail	Fail
33	sc48	Pass	Pass	Pass	Pass	Pass	Pass	Pass	Pass	Pass	Pass	Fail	Fail	Fail	Fail	Fail	Fail	Pass	Pass	Fail	Fail	Pass	Pass	Fail	Fail	Fail	Fail	Pass	Pass	Pass	Pass	Pass	Pass	Pass	Pass	Fail	Fail	Fail	Fail	Fail	Fail	Fail	Fail	Pass	Pass	Fail	Fail	Fail	Fail
34	sc54	Pass	Pass	Pass	Pass	Pass	Pass	Pass	Pass	Pass	Pass	Pass	Pass	Fail	Fail	Fail	Fail	Fail	Fail	Fail	Fail	Pass	Pass	Fail	Fail	Fail	Fail	Pass	Pass	Pass	Pass	Pass	Pass	Pass	Pass	Fail	Fail	Fail	Fail	Pass	Pass	Fail	Fail	Pass	Pass	Fail	Fail	Pass	Pass
35	sc58	Pass	Pass	Pass	Pass	Pass	Pass	Pass	Pass	Pass	Pass	Fail	Fail	Fail	Fail	Pass	Pass	Fail	Fail	Fail	Fail	Fail	Fail	Fail	Fail	Fail	Fail	Pass	Pass	Pass	Pass	Pass	Pass	Pass	Pass	Fail	Fail	Pass	Pass	Fail	Fail	Fail	Fail	Pass	Pass	Fail	Fail	Pass	Pass
36	NTC27	Fail	Fail	Fail	Fail	Fail	Fail	Fail	Fail	Fail	Fail	Fail	Fail	Fail	Fail	Fail	Fail	Fail	Fail	Fail	Fail	Fail	Fail	Fail	Fail	Fail	Fail	Fail	Fail	Fail	Fail	Fail	Fail	Fail	Fail	Fail	Fail	Fail	Fail	Fail	Fail	Fail	Fail	Fail	Fail	Fail	Fail	Fail	Fail
37	NTC4	Fail	Fail	Fail	Fail	Fail	Fail	Fail	Fail	Fail	Fail	Fail	Fail	Fail	Fail	Fail	Fail	Fail	Fail	Fail	Fail	Fail	Fail	Fail	Fail	Fail	Fail	Fail	Fail	Fail	Fail	Fail	Fail	Fail	Fail	Fail	Fail	Fail	Fail	Fail	Fail	Fail	Fail	Fail	Fail	Fail	Fail	Fail	Fail
38	sc2	Pass	Pass	Pass	Pass	Pass	Pass	Pass	Pass	Pass	Pass	Fail	Fail	Fail	Fail	Pass	Pass	Pass	Pass	Fail	Fail	Pass	Pass	Fail	Fail	Fail	Fail	Pass	Pass	Pass	Pass	Pass	Pass	Pass	Pass	Fail	Fail	Fail	Fail	Fail	Fail	Fail	Fail	Pass	Pass	Fail	Fail	Pass	Pass
39	sc6	Pass	Pass	Pass	Pass	Pass	Pass	Pass	Pass	Pass	Pass	Pass	Pass	Fail	Fail	Fail	Fail	Pass	Pass	Pass	Pass	Pass	Pass	Fail	Fail	Fail	Fail	Pass	Pass	Pass	Pass	Pass	Pass	Pass	Pass	Pass	Pass	Fail	Fail	Fail	Fail	Fail	Fail	Pass	Pass	Fail	Fail	Pass	Pass
40	sc11	Pass	Pass	Pass	Pass	Pass	Pass	Pass	Pass	Pass	Pass	Fail	Fail	Fail	Fail	Fail	Fail	Pass	Pass	Pass	Pass	Pass	Pass	Fail	Fail	Fail	Fail	Pass	Pass	Pass	Pass	Pass	Pass	Fail	Fail	Pass	Pass	Fail	Fail	Pass	Pass	Fail	Fail	Pass	Pass	Fail	Fail	Pass	Pass
41	sc18	Pass	Pass	Pass	Pass	Pass	Pass	Pass	Pass	Pass	Pass	Fail	Fail	Fail	Fail	Fail	Fail	Pass	Pass	Fail	Fail	Pass	Pass	Fail	Fail	Fail	Fail	Pass	Pass	Pass	Pass	Pass	Pass	Pass	Pass	Fail	Fail	Fail	Fail	Fail	Fail	Fail	Fail	Pass	Pass	Fail	Fail	Fail	Fail
42	sc26	Pass	Pass	Pass	Pass	Pass	Pass	Pass	Pass	Pass	Pass	Pass	Pass	Fail	Fail	Fail	Fail	Fail	Fail	Pass	Pass	Pass	Pass	Fail	Fail	Fail	Fail	Pass	Pass	Fail	Fail	Pass	Pass	Pass	Pass	Pass	Pass	Fail	Fail	Pass	Pass	Fail	Fail	Pass	Pass	Fail	Fail	Pass	Pass
43	sc34	Pass	Pass	Pass	Pass	Pass	Pass	Pass	Pass	Pass	Pass	Fail	Fail	Fail	Fail	Pass	Pass	Pass	Pass	Pass	Pass	Fail	Fail	Fail	Fail	Fail	Fail	Pass	Pass	Pass	Pass	Pass	Pass	Fail	Fail	Pass	Pass	Fail	Fail	Pass	Pass	Fail	Fail	Pass	Pass	Fail	Fail	Pass	Pass
44	sc42	Pass	Pass	Pass	Pass	Pass	Pass	Pass	Pass	Pass	Pass	Fail	Fail	Fail	Fail	Fail	Fail	Pass	Pass	Pass	Pass	Pass	Pass	Fail	Fail	Fail	Fail	Pass	Pass	Pass	Pass	Pass	Pass	Pass	Pass	Fail	Fail	Fail	Fail	Pass	Pass	Fail	Fail	Pass	Pass	Fail	Fail	Pass	Pass
45	sc49	Pass	Pass	Pass	Pass	Pass	Pass	Pass	Pass	Pass	Pass	Pass	Pass	Fail	Fail	Fail	Fail	Pass	Pass	Pass	Pass	Pass	Pass	Fail	Fail	Fail	Fail	Pass	Pass	Pass	Pass	Pass	Pass	Pass	Pass	Fail	Fail	Fail	Fail	Pass	Pass	Fail	Fail	Fail	Fail	Fail	Fail	Pass	Pass
46	sc55	Pass	Pass	Pass	Pass	Pass	Pass	Pass	Pass	Pass	Pass	Pass	Pass	Fail	Fail	Fail	Fail	Fail	Fail	Pass	Pass	Pass	Pass	Fail	Fail	Fail	Fail	Pass	Pass	Pass	Pass	Pass	Pass	Fail	Fail	Pass	Pass	Fail	Fail	Pass	Pass	Fail	Fail	Pass	Pass	Fail	Fail	Pass	Pass
47	sc59	Pass	Pass	Pass	Pass	Pass	Pass	Pass	Pass	Pass	Pass	Fail	Fail	Fail	Fail	Fail	Fail	Fail	Fail	Fail	Fail	Pass	Pass	Fail	Fail	Fail	Fail	Pass	Pass	Pass	Pass	Pass	Pass	Fail	Fail	Pass	Pass	Fail	Fail	Pass	Pass	Fail	Fail	Pass	Pass	Fail	Fail	Pass	Pass
48	NTC28	Fail	Fail	Fail	Fail	Fail	Fail	Fail	Fail	Fail	Fail	Fail	Fail	Fail	Fail	Fail	Fail	Fail	Fail	Fail	Fail	Fail	Fail	Fail	Fail	Fail	Fail	Fail	Fail	Fail	Fail	Fail	Fail	Fail	Fail	Fail	Fail	Fail	Fail	Fail	Fail	Fail	Fail	Fail	Fail	Fail	Fail	Fail	Fail
49	NTC5	Fail	Fail	Fail	Fail	Fail	Fail	Fail	Fail	Fail	Fail	Fail	Fail	Fail	Fail	Fail	Fail	Fail	Fail	Fail	Fail	Fail	Fail	Fail	Fail	Fail	Fail	Fail	Fail	Fail	Fail	Fail	Fail	Fail	Fail	Fail	Fail	Fail	Fail	Fail	Fail	Fail	Fail	Fail	Fail	Fail	Fail	Fail	Fail
50	sc3	Pass	Pass	Pass	Pass	Pass	Pass	Pass	Pass	Pass	Pass	Pass	Pass	Fail	Fail	Fail	Fail	Fail	Fail	Pass	Pass	Pass	Pass	Fail	Fail	Fail	Fail	Pass	Pass	Pass	Pass	Pass	Pass	Fail	Fail	Fail	Fail	Fail	Fail	Pass	Pass	Fail	Fail	Pass	Pass	Fail	Fail	Pass	Pass
51	sc7	Pass	Pass	Pass	Pass	Pass	Pass	Pass	Pass	Pass	Pass	Fail	Fail	Fail	Fail	Pass	Pass	Pass	Pass	Fail	Fail	Pass	Pass	Fail	Fail	Fail	Fail	Pass	Pass	Pass	Pass	Pass	Pass	Pass	Pass	Fail	Fail	Fail	Fail	Pass	Pass	Fail	Fail	Pass	Pass	Fail	Fail	Pass	Pass
52	sc12	Pass	Pass	Pass	Pass	Pass	Pass	Pass	Pass	Pass	Pass	Fail	Fail	Fail	Fail	Pass	Pass	Pass	Pass	Pass	Pass	Pass	Pass	Fail	Fail	Fail	Fail	Pass	Pass	Pass	Pass	Pass	Pass	Pass	Pass	Fail	Fail	Fail	Fail	Pass	Pass	Fail	Fail	Pass	Pass	Fail	Fail	Pass	Pass
53	sc19	Pass	Pass	Pass	Pass	Pass	Pass	Pass	Pass	Pass	Pass	Pass	Pass	Fail	Fail	Fail	Fail	Fail	Fail	Pass	Pass	Pass	Pass	Fail	Fail	Fail	Fail	Pass	Pass	Pass	Pass	Pass	Pass	Fail	Fail	Pass	Pass	Fail	Fail	Pass	Pass	Fail	Fail	Pass	Pass	Pass	Pass	Pass	Pass
54	sc27	Pass	Pass	Pass	Pass	Pass	Pass	Pass	Pass	Pass	Pass	Fail	Fail	Fail	Fail	Pass	Pass	Pass	Pass	Pass	Pass	Pass	Pass	Fail	Fail	Fail	Fail	Pass	Pass	Pass	Pass	Pass	Pass	Pass	Pass	Fail	Fail	Fail	Fail	Fail	Fail	Fail	Fail	Fail	Fail	Fail	Fail	Pass	Pass
55	sc35	Pass	Pass	Pass	Pass	Pass	Pass	Pass	Pass	Pass	Pass	Pass	Pass	Fail	Fail	Pass	Pass	Pass	Pass	Fail	Fail	Pass	Pass	Fail	Fail	Fail	Fail	Pass	Pass	Pass	Pass	Pass	Pass	Fail	Fail	Fail	Fail	Fail	Fail	Pass	Pass	Fail	Fail	Pass	Pass	Fail	Fail	Pass	Pass
56	sc43	Pass	Pass	Pass	Pass	Pass	Pass	Pass	Pass	Pass	Pass	Fail	Fail	Fail	Fail	Pass	Pass	Fail	Fail	Fail	Fail	Pass	Pass	Fail	Fail	Fail	Fail	Pass	Pass	Pass	Pass	Pass	Pass	Fail	Fail	Fail	Fail	Fail	Fail	Pass	Pass	Fail	Fail	Fail	Fail	Fail	Fail	Pass	Pass
57	sc50	Pass	Pass	Pass	Pass	Pass	Pass	Pass	Pass	Pass	Pass	Pass	Pass	Fail	Fail	Fail	Fail	Pass	Pass	Pass	Pass	Pass	Pass	Fail	Fail	Fail	Fail	Pass	Pass	Pass	Pass	Pass	Pass	Pass	Pass	Fail	Fail	Fail	Fail	Pass	Pass	Fail	Fail	Fail	Fail	Fail	Fail	Pass	Pass
58	sc56	Pass	Pass	Pass	Pass	Pass	Pass	Pass	Pass	Pass	Pass	Pass	Pass	Fail	Fail	Fail	Fail	Pass	Pass	Pass	Pass	Pass	Pass	Fail	Fail	Pass	Pass	Pass	Pass	Pass	Pass	Pass	Pass	Pass	Pass	Pass	Pass	Fail	Fail	Pass	Pass	Fail	Fail	Pass	Pass	Fail	Fail	Pass	Pass
59	sc60	Pass	Pass	Pass	Pass	Pass	Pass	Pass	Pass	Pass	Pass	Pass	Pass	Fail	Fail	Fail	Fail	Fail	Fail	Fail	Fail	Pass	Pass	Fail	Fail	Fail	Fail	Pass	Pass	Pass	Pass	Pass	Pass	Pass	Pass	Pass	Pass	Pass	Pass	Pass	Pass	Fail	Fail	Pass	Pass	Fail	Fail	Pass	Pass
60	NTC29	Fail	Fail	Fail	Fail	Fail	Fail	Fail	Fail	Fail	Fail	Fail	Fail	Fail	Fail	Fail	Fail	Fail	Fail	Fail	Fail	Fail	Fail	Fail	Fail	Fail	Fail	Fail	Fail	Fail	Fail	Fail	Fail	Fail	Fail	Fail	Fail	Fail	Fail	Fail	Fail	Fail	Fail	Fail	Fail	Fail	Fail	Fail	Fail
61	NTC6	Fail	Fail	Fail	Fail	Fail	Fail	Fail	Fail	Fail	Fail	Fail	Fail	Fail	Fail	Fail	Fail	Fail	Fail	Fail	Fail	Fail	Fail	Fail	Fail	Fail	Fail	Fail	Fail	Fail	Fail	Fail	Fail	Fail	Fail	Fail	Fail	Fail	Fail	Fail	Fail	Fail	Fail	Fail	Fail	Fail	Fail	Fail	Fail
62	sc4	Pass	Pass	Pass	Pass	Pass	Pass	Pass	Pass	Pass	Pass	Fail	Fail	Fail	Fail	Fail	Fail	Fail	Fail	Pass	Pass	Pass	Pass	Fail	Fail	Pass	Pass	Pass	Pass	Pass	Pass	Pass	Pass	Pass	Pass	Pass	Pass	Fail	Fail	Pass	Pass	Fail	Fail	Pass	Pass	Fail	Fail	Pass	Pass
63	sc8	Pass	Pass	Pass	Pass	Pass	Pass	Pass	Pass	Pass	Pass	Fail	Fail	Fail	Fail	Pass	Pass	Fail	Fail	Fail	Fail	Pass	Pass	Fail	Fail	Fail	Fail	Pass	Pass	Pass	Pass	Pass	Pass	Fail	Fail	Fail	Fail	Fail	Fail	Fail	Fail	Fail	Fail	Pass	Pass	Fail	Fail	Pass	Pass
64	sc13	Pass	Pass	Pass	Pass	Pass	Pass	Pass	Pass	Pass	Pass	Pass	Pass	Fail	Fail	Fail	Fail	Fail	Fail	Pass	Pass	Pass	Pass	Fail	Fail	Fail	Fail	Pass	Pass	Pass	Pass	Pass	Pass	Pass	Pass	Pass	Pass	Fail	Fail	Pass	Pass	Fail	Fail	Fail	Fail	Fail	Fail	Pass	Pass
65	sc20	Pass	Pass	Pass	Pass	Pass	Pass	Pass	Pass	Pass	Pass	Fail	Fail	Pass	Pass	Pass	Pass	Pass	Pass	Pass	Pass	Pass	Pass	Fail	Fail	Fail	Fail	Pass	Pass	Pass	Pass	Pass	Pass	Fail	Fail	Pass	Pass	Fail	Fail	Pass	Pass	Fail	Fail	Pass	Pass	Fail	Fail	Pass	Pass
66	sc28	Pass	Pass	Pass	Pass	Pass	Pass	Pass	Pass	Pass	Pass	Fail	Fail	Fail	Fail	Fail	Fail	Fail	Fail	Pass	Pass	Pass	Pass	Fail	Fail	Fail	Fail	Pass	Pass	Pass	Pass	Pass	Pass	Pass	Pass	Fail	Fail	Fail	Fail	Pass	Pass	Fail	Fail	Pass	Pass	Fail	Fail	Pass	Pass
67	sc36	Pass	Pass	Pass	Pass	Pass	Pass	Pass	Pass	Pass	Pass	Fail	Fail	Pass	Pass	Fail	Fail	Fail	Fail	Fail	Fail	Pass	Pass	Fail	Fail	Fail	Fail	Pass	Pass	Pass	Pass	Pass	Pass	Fail	Fail	Pass	Pass	Fail	Fail	Pass	Pass	Fail	Fail	Pass	Pass	Fail	Fail	Pass	Pass
68	sc44	Pass	Pass	Pass	Pass	Pass	Pass	Pass	Pass	Pass	Pass	Fail	Fail	Fail	Fail	Fail	Fail	Fail	Fail	Pass	Pass	Pass	Pass	Fail	Fail	Fail	Fail	Pass	Pass	Pass	Pass	Pass	Pass	Fail	Fail	Pass	Pass	Fail	Fail	Pass	Pass	Fail	Fail	Pass	Pass	Fail	Fail	Pass	Pass
69	sc51	Pass	Pass	Pass	Pass	Pass	Pass	Pass	Pass	Pass	Pass	Fail	Fail	Fail	Fail	Fail	Fail	Fail	Fail	Fail	Fail	Pass	Pass	Fail	Fail	Fail	Fail	Pass	Pass	Pass	Pass	Pass	Pass	Fail	Fail	Fail	Fail	Fail	Fail	Pass	Pass	Fail	Fail	Pass	Pass	Fail	Fail	Pass	Pass
70	sc57	Pass	Pass	Pass	Pass	Pass	Pass	Pass	Pass	Pass	Pass	Fail	Fail	Fail	Fail	Fail	Fail	Fail	Fail	Fail	Fail	Pass	Pass	Fail	Fail	Fail	Fail	Pass	Pass	Pass	Pass	Pass	Pass	Fail	Fail	Pass	Pass	Fail	Fail	Pass	Pass	Fail	Fail	Pass	Pass	Fail	Fail	Pass	Pass
71	sc61	Pass	Pass	Pass	Pass	Pass	Pass	Fail	Fail	Pass	Pass	Fail	Fail	Fail	Fail	Fail	Fail	Fail	Fail	Fail	Fail	Pass	Pass	Fail	Fail	Fail	Fail	Pass	Pass	Pass	Pass	Pass	Pass	Fail	Fail	Pass	Pass	Pass	Pass	Pass	Pass	Fail	Fail	Pass	Pass	Fail	Fail	Pass	Pass
72	NTC30	Fail	Fail	Fail	Fail	Fail	Fail	Fail	Fail	Fail	Fail	Fail	Fail	Fail	Fail	Fail	Fail	Fail	Fail	Fail	Fail	Fail	Fail	Fail	Fail	Fail	Fail	Fail	Fail	Fail	Fail	Fail	Fail	Fail	Fail	Fail	Fail	Fail	Fail	Fail	Fail	Fail	Fail	Fail	Fail	Fail	Fail	Fail	Fail
73	NTC7	Fail	Fail	Fail	Fail	Fail	Fail	Fail	Fail	Fail	Fail	Fail	Fail	Fail	Fail	Fail	Fail	Fail	Fail	Fail	Fail	Fail	Fail	Fail	Fail	Fail	Fail	Fail	Fail	Fail	Fail	Fail	Fail	Fail	Fail	Fail	Fail	Fail	Fail	Fail	Fail	Fail	Fail	Fail	Fail	Fail	Fail	Fail	Fail
74	NTC11	Fail	Fail	Fail	Fail	Fail	Fail	Fail	Fail	Fail	Fail	Fail	Fail	Fail	Fail	Fail	Fail	Fail	Fail	Fail	Fail	Fail	Fail	Fail	Fail	Fail	Fail	Fail	Fail	Fail	Fail	Fail	Fail	Fail	Fail	Fail	Fail	Fail	Fail	Fail	Fail	Fail	Fail	Fail	Fail	Fail	Fail	Fail	Fail
75	NTC15	Fail	Fail	Fail	Fail	Fail	Fail	Fail	Fail	Fail	Fail	Fail	Fail	Fail	Fail	Fail	Fail	Fail	Fail	Fail	Fail	Fail	Fail	Fail	Fail	Fail	Fail	Fail	Fail	Fail	Fail	Fail	Fail	Fail	Fail	Fail	Fail	Fail	Fail	Fail	Fail	Fail	Fail	Fail	Fail	Fail	Fail	Fail	Fail
76	sc14	Pass	Pass	Pass	Pass	Pass	Pass	Pass	Pass	Pass	Pass	Pass	Pass	Fail	Fail	Fail	Fail	Fail	Fail	Fail	Fail	Pass	Pass	Fail	Fail	Fail	Fail	Pass	Pass	Pass	Pass	Pass	Pass	Pass	Pass	Fail	Fail	Pass	Pass	Pass	Pass	Fail	Fail	Pass	Pass	Fail	Fail	Pass	Pass
77	sc21	Pass	Pass	Pass	Pass	Pass	Pass	Pass	Pass	Pass	Pass	Fail	Fail	Fail	Fail	Fail	Fail	Fail	Fail	Fail	Fail	Pass	Pass	Fail	Fail	Pass	Pass	Pass	Pass	Pass	Pass	Pass	Pass	Pass	Pass	Fail	Fail	Pass	Pass	Pass	Pass	Fail	Fail	Pass	Pass	Fail	Fail	Pass	Pass
78	sc29	Pass	Pass	Pass	Pass	Pass	Pass	Pass	Pass	Pass	Pass	Fail	Fail	Fail	Fail	Fail	Fail	Fail	Fail	Pass	Pass	Pass	Pass	Fail	Fail	Fail	Fail	Pass	Pass	Pass	Pass	Pass	Pass	Fail	Fail	Pass	Pass	Fail	Fail	Pass	Pass	Fail	Fail	Pass	Pass	Fail	Fail	Pass	Pass
79	sc37	Pass	Pass	Pass	Pass	Pass	Pass	Pass	Pass	Pass	Pass	Fail	Fail	Fail	Fail	Fail	Fail	Pass	Pass	Fail	Fail	Pass	Pass	Fail	Fail	Fail	Fail	Pass	Pass	Pass	Pass	Pass	Pass	Fail	Fail	Fail	Fail	Fail	Fail	Pass	Pass	Fail	Fail	Fail	Fail	Fail	Fail	Pass	Pass
80	sc45	Pass	Pass	Pass	Pass	Pass	Pass	Pass	Pass	Pass	Pass	Fail	Fail	Fail	Fail	Pass	Pass	Pass	Pass	Pass	Pass	Pass	Pass	Fail	Fail	Fail	Fail	Pass	Pass	Pass	Pass	Pass	Pass	Pass	Pass	Pass	Pass	Fail	Fail	Pass	Pass	Fail	Fail	Pass	Pass	Fail	Fail	Pass	Pass
81	sc52	Pass	Pass	Pass	Pass	Pass	Pass	Pass	Pass	Pass	Pass	Pass	Pass	Fail	Fail	Pass	Pass	Pass	Pass	Pass	Pass	Pass	Pass	Fail	Fail	Fail	Fail	Pass	Pass	Pass	Pass	Pass	Pass	Pass	Pass	Pass	Pass	Fail	Fail	Pass	Pass	Fail	Fail	Pass	Pass	Fail	Fail	Pass	Pass
82	NTC19	Fail	Fail	Fail	Fail	Fail	Fail	Fail	Fail	Fail	Fail	Fail	Fail	Fail	Fail	Fail	Fail	Fail	Fail	Fail	Fail	Fail	Fail	Fail	Fail	Fail	Fail	Fail	Fail	Fail	Fail	Fail	Fail	Fail	Fail	Fail	Fail	Fail	Fail	Fail	Fail	Fail	Fail	Fail	Fail	Fail	Fail	Fail	Fail
83	NTC23	Fail	Fail	Fail	Fail	Fail	Fail	Fail	Fail	Fail	Fail	Fail	Fail	Fail	Fail	Fail	Fail	Fail	Fail	Fail	Fail	Fail	Fail	Fail	Fail	Fail	Fail	Fail	Fail	Fail	Fail	Fail	Fail	Fail	Fail	Fail	Fail	Fail	Fail	Fail	Fail	Fail	Fail	Fail	Fail	Fail	Fail	Fail	Fail
84	NTC31	Fail	Fail	Fail	Fail	Fail	Fail	Fail	Fail	Fail	Fail	Fail	Fail	Fail	Fail	Fail	Fail	Fail	Fail	Fail	Fail	Fail	Fail	Pass	Pass	Fail	Fail	Fail	Fail	Fail	Fail	Fail	Fail	Fail	Fail	Fail	Fail	Fail	Fail	Fail	Fail	Fail	Fail	Fail	Fail	Fail	Fail	Fail	Fail
85	NTC8	Fail	Fail	Fail	Fail	Fail	Fail	Fail	Fail	Fail	Fail	Fail	Fail	Fail	Fail	Fail	Fail	Fail	Fail	Fail	Fail	Fail	Fail	Fail	Fail	Fail	Fail	Fail	Fail	Fail	Fail	Fail	Fail	Fail	Fail	Fail	Fail	Fail	Fail	Fail	Fail	Fail	Fail	Fail	Fail	Fail	Fail	Fail	Fail
86	NTC12	Fail	Fail	Fail	Fail	Fail	Fail	Fail	Fail	Fail	Fail	Fail	Fail	Fail	Fail	Fail	Fail	Fail	Fail	Fail	Fail	Fail	Fail	Fail	Fail	Fail	Fail	Fail	Fail	Fail	Fail	Fail	Fail	Fail	Fail	Fail	Fail	Fail	Fail	Fail	Fail	Fail	Fail	Fail	Fail	Fail	Fail	Fail	Fail
87	NTC16	Fail	Fail	Fail	Fail	Fail	Fail	Fail	Fail	Fail	Fail	Fail	Fail	Fail	Fail	Fail	Fail	Fail	Fail	Fail	Fail	Fail	Fail	Fail	Fail	Fail	Fail	Fail	Fail	Fail	Fail	Fail	Fail	Fail	Fail	Fail	Fail	Fail	Fail	Fail	Fail	Fail	Fail	Fail	Fail	Fail	Fail	Fail	Fail
88	Neg	Fail	Fail	Fail	Fail	Fail	Fail	Fail	Fail	Fail	Fail	Fail	Fail	Fail	Fail	Fail	Fail	Fail	Fail	Fail	Fail	Fail	Fail	Fail	Fail	Fail	Fail	Fail	Fail	Fail	Fail	Fail	Fail	Fail	Fail	Fail	Fail	Fail	Fail	Fail	Fail	Fail	Fail	Fail	Fail	Fail	Fail	Fail	Fail
89	sc22	Pass	Pass	Pass	Pass	Pass	Pass	Pass	Pass	Pass	Pass	Fail	Fail	Fail	Fail	Pass	Pass	Pass	Pass	Pass	Pass	Pass	Pass	Fail	Fail	Fail	Fail	Pass	Pass	Pass	Pass	Pass	Pass	Pass	Pass	Pass	Pass	Fail	Fail	Pass	Pass	Fail	Fail	Pass	Pass	Fail	Fail	Pass	Pass
90	sc30	Pass	Pass	Pass	Pass	Pass	Pass	Pass	Pass	Pass	Pass	Fail	Fail	Fail	Fail	Fail	Fail	Fail	Fail	Fail	Fail	Pass	Pass	Fail	Fail	Fail	Fail	Pass	Pass	Pass	Pass	Pass	Pass	Pass	Pass	Fail	Fail	Pass	Pass	Pass	Pass	Fail	Fail	Pass	Pass	Fail	Fail	Pass	Pass
91	sc38	Pass	Pass	Pass	Pass	Pass	Pass	Pass	Pass	Pass	Pass	Fail	Fail	Fail	Fail	Fail	Fail	Fail	Fail	Fail	Fail	Pass	Pass	Fail	Fail	Fail	Fail	Pass	Pass	Pass	Pass	Pass	Pass	Fail	Fail	Fail	Fail	Fail	Fail	Fail	Fail	Fail	Fail	Pass	Pass	Fail	Fail	Pass	Pass
92	sc46	Pass	Pass	Pass	Pass	Pass	Pass	Pass	Pass	Pass	Pass	Fail	Fail	Fail	Fail	Fail	Fail	Pass	Pass	Pass	Pass	Pass	Pass	Fail	Fail	Fail	Fail	Pass	Pass	Pass	Pass	Pass	Pass	Fail	Fail	Pass	Pass	Fail	Fail	Pass	Pass	Fail	Fail	Pass	Pass	Fail	Fail	Pass	Pass
93	sc53	Pass	Pass	Pass	Pass	Pass	Pass	Pass	Pass	Pass	Pass	Fail	Fail	Fail	Fail	Fail	Fail	Pass	Pass	Pass	Pass	Pass	Pass	Fail	Fail	Pass	Pass	Pass	Pass	Pass	Pass	Pass	Pass	Pass	Pass	Fail	Fail	Fail	Fail	Fail	Fail	Fail	Fail	Fail	Fail	Fail	Fail	Fail	Fail
94	NTC20	Fail	Fail	Fail	Fail	Fail	Fail	Fail	Fail	Fail	Fail	Fail	Fail	Fail	Fail	Fail	Fail	Fail	Fail	Fail	Fail	Fail	Fail	Fail	Fail	Fail	Fail	Fail	Fail	Fail	Fail	Fail	Fail	Fail	Fail	Fail	Fail	Fail	Fail	Fail	Fail	Fail	Fail	Fail	Fail	Fail	Fail	Fail	Fail
95	NTC24	Fail	Fail	Fail	Fail	Fail	Fail	Fail	Fail	Fail	Fail	Fail	Fail	Fail	Fail	Fail	Fail	Fail	Fail	Fail	Fail	Fail	Fail	Fail	Fail	Fail	Fail	Fail	Fail	Fail	Fail	Fail	Fail	Fail	Fail	Fail	Fail	Fail	Fail	Fail	Fail	Fail	Fail	Fail	Fail	Fail	Fail	Fail	Fail
96	NTC32	Fail	Fail	Fail	Fail	Fail	Fail	Fail	Fail	Fail	Fail	Fail	Fail	Fail	Fail	Fail	Fail	Fail	Fail	Fail	Fail	Fail	Fail	Fail	Fail	Fail	Fail	Fail	Fail	Fail	Fail	Fail	Fail	Fail	Fail	Fail	Fail	Fail	Fail	Fail	Fail	Fail	Fail	Fail	Fail	Fail	Fail	Fail	Fail
[truncated: 48 more columns]

## Sheet: ED11.5 Chip 2
Chip Run Info			96.96 (136x)	M96 Protocol	ROX	FAM-MGB
Application Version	3.0.2
Application Build	20100811.2212
Export Type	Heatmap Results : Custom View
Quality Threshold	0.7
Baseline Correction Method	Linear
Ct Threshold Method	Auto (Detectors)
FAM-MGB Ct
		85	91	28	34	54	60	37	43	74	80	49	55	53	59	65	71	90	96	17	23	77	83	73	79	39	45	18	24	62	68	63	69	66	72	78	84	75	81	16	22	2	8	40	46	52	58	64	70
		Acta2	Acta2	Atp1b1	Atp1b1	Cav3.2	Cav3.2	CD36	CD36	Cdh2	Cdh2	ckit	ckit	Cntn2	Cntn2	Cx30.2	Cx30.2	Cx40	Cx40	Cx45	Cx45	Cx43	Cx43	Cxcr4	Cxcr4	ddr2	ddr2	Gata4	Gata4	Gata6	Gata6	Hand2	Hand2	Hey1	Hey1	Hey2	Hey2	Isl1	Isl1	Itga1	Itga1	Itga2	Itga2	Itga3	Itga3	Itga4	Itga4	Itga5	Itga5
1	NTC1	999	999	999	999	999	999	999	999	999	999	999	999	999	999	999	999	999	999	999	999	999	999	999	999	999	999	999	999	999	999	999	999	999	999	999	999	999	999	999	999	999	999	999	999	999	999	999	999
2	NTC9	999	999	999	999	999	999	999	999	999	999	999	999	999	999	999	999	999	999	999	999	999	999	999	999	999	999	999	999	999	999	999	999	999	999	999	999	999	999	999	999	999	999	999	999	999	999	999	999
3	NTC13	999	999	999	999	999	999	999	999	999	999	999	999	999	999	999	999	999	999	999	999	999	999	999	999	999	999	999	999	999	999	999	999	999	999	999	999	999	999	999	999	999	999	999	999	999	999	999	999
4	Pos1	6.01678	5.8511	7.24172	7.29872	10.4073	10.4171	12.5748	12.8954	8.45614	8.6864	14.8385	14.726	999	999	14.0651	14.0754	12.6849	12.5877	12.6142	12.8862	10.6888	10.6773	999	999	15.7184	15.7566	7.83277	7.83301	9.507	9.63616	12.4659	12.4326	13.089	13.0825	10.4218	10.4056	12.6975	12.6755	11.4703	11.5113	19.1994	19.561	12.3547	12.5682	11.5395	11.471	11.9822	12.0341
5	sc15	10.271	10.0973	13.5826	13.6883	14.9947	14.9786	20.7092	20.9927	14.0293	14.3313	999	999	999	999	999	999	999	999	18.0927	18.38	999	999	999	999	999	999	15.1433	15.2076	14.9896	15.1178	16.0052	15.943	16.51	16.4592	18.6524	18.3019	15.8304	15.7471	999	999	999	999	17.4391	17.7936	999	999	999	999
6	sc23	14.6906	14.9253	12.4026	12.5341	16.4161	16.73	999	999	13.9445	14.2204	17.519	17.343	999	999	999	999	999	999	17.629	18.0242	15.5559	15.6033	999	999	999	999	14.0363	14.042	15.6656	15.8637	18.6535	18.5623	19.9953	20.0167	18.9724	18.9758	999	999	999	999	999	999	16.6107	16.8231	999	999	17.7721	17.8918
7	sc31	11.1017	10.8714	11.9682	12.0587	16.2717	16.2736	17.5508	17.9155	13.723	13.8159	18.8108	18.6013	999	999	999	999	999	999	17.9143	18.2958	17.2327	17.3028	999	999	999	999	11.8404	12.0709	15.0485	15.4333	16.535	16.6035	18.1768	18.2866	14.8292	14.8014	999	999	16.0637	15.9977	999	999	17.5061	17.8165	999	999	16.841	16.9438
8	sc39	12.0765	11.9261	12.7655	12.9554	16.4279	16.4903	16.6351	16.9284	14.1915	14.367	999	999	999	999	999	999	999	999	18.3462	18.7455	16.9193	17.2361	999	999	999	999	12.8819	12.9758	16.2126	16.8036	18.154	18.1078	17.6546	17.7065	14.4104	14.3025	999	999	16.9535	16.9463	999	999	18.9682	19.5498	999	999	19.3173	19.3585
9	Pos2	6.77519	6.4779	7.75501	7.83454	11.2125	11.3778	12.7345	12.9585	9.27566	9.53957	16.173	16.0309	999	999	15.6649	15.54	12.6795	12.6204	13.185	13.5396	11.1653	11.1809	999	999	17.7474	17.7438	8.20966	8.34403	10.2652	10.5178	13.0633	13.1092	12.674	12.7295	11.1952	10.9488	12.5813	12.5301	11.7669	11.7719	17.0984	17.4998	12.7735	12.9802	11.8944	11.869	12.9524	13.0782
10	NTC17	999	999	999	999	999	999	999	999	999	999	999	999	999	999	999	999	999	999	999	999	999	999	999	999	999	999	999	999	999	999	999	999	999	999	999	999	999	999	999	999	999	999	999	999	999	999	999	999
11	NTC21	999	999	999	999	999	999	999	999	999	999	999	999	999	999	999	999	999	999	999	999	999	999	999	999	999	999	999	999	999	999	999	999	999	999	999	999	999	999	999	999	999	999	999	999	999	999	999	999
12	NTC25	999	999	999	999	999	999	999	999	999	999	999	999	999	999	999	999	999	999	999	999	999	999	999	999	999	999	999	999	999	999	999	999	999	999	999	999	999	999	999	999	999	999	999	999	999	999	999	999
13	NTC2	999	999	999	999	999	999	999	999	999	999	999	999	999	999	999	999	999	999	999	999	999	999	999	999	999	999	999	999	999	999	999	999	999	999	999	999	999	999	999	999	999	999	999	999	999	999	999	999
14	NTC10	999	999	999	999	999	999	999	999	999	999	999	999	999	999	999	999	999	999	999	999	999	999	999	999	999	999	999	999	999	999	999	999	999	999	999	999	999	999	999	999	999	999	999	999	999	999	999	999
15	NTC14	999	999	999	999	999	999	999	999	999	999	999	999	999	999	999	999	999	999	999	999	999	999	999	999	999	999	999	999	999	999	999	999	999	999	999	999	999	999	999	999	999	999	999	999	999	999	999	999
16	sc9	12.726	12.6038	13.8578	13.9927	17.8226	18.1206	18.4725	18.7955	14.2684	14.5369	999	999	999	999	999	999	18.7844	18.4531	18.0994	18.4909	17.3194	17.3575	999	999	999	999	12.7994	12.9314	999	999	25.1801	26.4206	999	999	16.6193	16.6095	999	999	20.4968	20.5144	999	999	17.7345	17.9987	999	999	17.3271	17.4994
17	sc16	17.9873	18.3521	12.2684	12.389	16.0015	16.0229	999	999	13.776	13.878	17.7976	17.7257	999	999	999	999	999	999	17.6828	18.0089	16.563	16.7006	999	999	999	999	12.1446	12.3058	15.31	15.5261	19.4643	19.5027	999	999	15.0877	15.1209	999	999	17.0139	16.9571	999	999	17.3269	17.5247	999	999	18.9346	18.9931
18	sc24	18.121	17.5983	13.9044	13.995	16.6277	16.674	18.4222	18.8314	16.457	16.5197	999	999	999	999	999	999	16.4302	16.366	19.5662	19.9343	18.7454	18.9229	999	999	999	999	14.2799	14.553	14.9923	15.3706	19.5755	19.6128	999	999	999	999	999	999	999	999	999	999	19.0097	19.419	999	999	17.6627	17.7841
19	sc32	10.9798	10.6969	13.421	13.5182	15.628	15.5274	17.9194	18.2668	14.016	14.1197	999	999	999	999	999	999	15.9469	15.5427	19.4882	19.8663	16.1524	16.2157	999	999	999	999	13.213	13.4481	16.2083	16.4237	19.1232	19.1491	19.7561	19.7525	16.2832	16.284	999	999	999	999	999	999	18.1911	18.5492	999	999	18.4295	18.6342
20	sc40	12.4085	11.9378	12.8016	12.963	15.352	15.4389	16.5734	16.9093	13.4674	13.7846	19.9489	19.8657	999	999	999	999	16.3427	16.2718	17.9691	18.2493	14.4826	14.5855	999	999	999	999	13.46	13.7044	16.0519	16.1133	19.1088	19.0447	20.0007	20.1296	14.922	14.9458	999	999	17.5158	17.4448	999	999	999	999	999	999	17.0784	17.42
21	sc47	10.1289	9.84526	11.2076	11.3406	14.8135	14.9091	16.3131	16.6005	13.9686	14.0232	999	999	999	999	999	999	999	999	15.8894	16.2467	999	999	999	999	999	999	12.3405	12.6247	15.2196	15.4021	17.4066	17.3722	14.9759	15.034	16.5389	16.3166	14.2601	14.2732	18.7073	18.589	999	999	15.5149	15.8481	999	999	17.2313	17.341
22	sc62	10.0206	9.78152	12.1298	12.2249	16.3068	16.291	15.8863	16.1235	15.242	15.4738	999	999	999	999	999	999	999	999	20.2599	20.6348	999	999	999	999	999	999	12.4787	12.6956	14.291	14.7576	19.5765	19.6357	999	999	18.4151	18.5563	18.0696	18.0092	16.3315	16.2549	999	999	999	999	999	999	18.4152	18.4911
23	sc63	11.7434	11.5334	11.5569	11.6892	16.7803	16.7747	17.8904	18.1971	13.6914	13.8642	19.8343	19.7723	999	999	999	999	999	999	17.6325	17.9454	15.8395	15.9323	999	999	999	999	12.584	12.7411	14.6734	15.0131	18.3582	18.2921	17.3559	17.3731	15.0366	14.9009	999	999	15.2038	15.1115	999	999	17.8797	18.2766	999	999	16.7572	17.0061
24	NTC26	999	999	999	999	999	999	999	999	999	999	999	999	999	999	999	999	999	999	999	999	999	999	999	999	999	999	999	999	999	999	999	999	999	999	999	999	999	999	999	999	999	999	999	999	999	999	999	999
25	NTC3	999	999	999	999	999	999	999	999	999	999	999	999	999	999	999	999	999	999	999	999	999	999	999	999	999	999	999	999	999	999	999	999	999	999	999	999	999	999	999	999	999	999	999	999	999	999	999	999
26	sc1	11.5876	11.1268	11.8343	11.9315	16.0896	16.0726	19.4569	19.8318	13.9029	14.1601	20.2974	20.2187	999	999	999	999	999	999	17.4966	17.8475	17.6026	17.6778	999	999	999	999	12.2377	12.4261	14.6575	14.8458	17.5443	17.5474	17.2515	17.3398	15.3524	15.136	19.2825	19.2706	16.64	16.6211	999	999	17.3635	17.7584	999	999	16.4888	16.6084
27	sc5	17.0058	16.7801	12.2431	12.3874	17.2587	17.2427	17.3709	17.7149	14.9238	15.3177	999	999	999	999	999	999	18.5209	18.4567	19.4	19.7508	14.8483	14.9246	999	999	999	999	12.3895	12.5556	18.1436	18.411	20.2478	20.4333	999	999	15.6297	15.5996	999	999	999	999	999	999	16.3832	16.6396	19.3293	19.3315	18.9589	19.1809
28	sc10	10.1307	9.76893	13.2196	13.4434	17.2885	17.3331	16.9627	17.298	13.0988	13.2977	999	999	999	999	999	999	999	999	18.1678	18.58	14.3266	14.3677	999	999	999	999	13.4354	13.7561	14.7272	14.9151	18.6163	18.6514	18.3812	18.5546	14.8424	14.9166	999	999	16.1285	16.1468	999	999	19.0156	19.5031	999	999	16.7578	16.9768
29	sc17	15.6427	15.4598	999	999	999	999	999	999	999	999	13.0629	12.9795	999	999	999	999	999	999	999	999	999	999	999	999	999	999	999	999	999	999	999	999	18.1956	18.2678	999	999	999	999	999	999	999	999	999	999	14.7798	14.7871	999	999
30	sc25	11.3505	10.984	12.7438	12.8263	15.8201	15.7713	20.0854	20.4896	12.5883	12.5898	19.3706	19.4041	999	999	999	999	999	999	17.2687	17.6023	14.2809	14.2958	999	999	999	999	12.1845	12.4079	15.105	15.261	18.1692	18.139	999	999	13.9275	13.689	999	999	16.6062	16.5762	999	999	16.9747	17.3056	999	999	17.0085	17.1572
31	sc33	999	999	14.1126	14.283	17.5952	17.5181	999	999	999	999	999	999	999	999	999	999	16.8965	17.2377	999	999	18.2372	18.2997	999	999	999	999	15.1718	15.4325	16.6071	16.9181	20.7953	20.8482	999	999	999	999	999	999	999	999	999	999	999	999	999	999	18.0125	18.2127
32	sc41	13.0835	13.024	13.8837	14.0343	16.9297	16.8921	18.0206	18.3599	14.4696	14.895	999	999	999	999	999	999	999	999	18.8718	19.2835	16.637	16.7131	999	999	999	999	13.2497	13.5111	16.2163	16.4643	19.9337	19.8962	999	999	16.0641	16.0915	999	999	15.4833	15.408	999	999	999	999	999	999	18.274	18.4851
33	sc48	10.4989	10.2813	11.8884	12.0037	16.2509	16.3202	18.33	18.737	13.0389	13.1666	999	999	999	999	999	999	999	999	17.4374	17.7655	15.7558	15.7801	999	999	999	999	12.2096	12.3889	15.086	15.3277	18.4538	18.4127	999	999	16.6938	16.6986	999	999	15.99	15.8641	999	999	17.633	17.8748	999	999	17.2315	17.1922
34	sc54	15.7666	15.6899	13.332	13.5192	16.7718	16.8039	16.4228	16.7484	13.5701	13.6052	19.7736	19.7759	999	999	999	999	999	999	17.7614	18.1148	999	999	999	999	999	999	12.7871	12.9643	15.6823	15.9013	20.111	20.0995	999	999	15.7352	15.7092	999	999	17.0451	16.931	999	999	18.8435	19.1437	999	999	18.4977	18.649
35	sc58	11.2667	11.0614	13.0259	13.1586	15.0947	15.143	999	999	14.7609	14.8294	999	999	999	999	19.6686	19.5064	999	999	17.9684	18.334	17.5969	17.7354	999	999	999	999	13.9928	14.294	18.3425	18.6267	18.9297	18.9286	20.4321	20.4013	16.2727	16.2773	999	999	16.4603	16.4114	999	999	999	999	999	999	16.7019	16.8414
36	NTC27	999	999	999	999	999	999	999	999	999	999	999	999	999	999	999	999	999	999	999	999	999	999	999	999	999	999	999	999	999	999	999	999	999	999	999	999	999	999	999	999	999	999	999	999	999	999	999	999
37	NTC4	999	999	999	999	999	999	999	999	999	999	999	999	999	999	999	999	999	999	999	999	999	999	999	999	999	999	999	999	999	999	999	999	999	999	999	999	999	999	999	999	999	999	999	999	999	999	999	999
38	sc2	10.9998	10.9714	13.2802	13.4148	18.0402	18.2276	17.5765	17.9495	14.1486	14.4211	18.2937	18.1325	999	999	19.6084	19.6461	999	999	19.1709	19.691	16.0232	16.0592	999	999	999	999	13.2473	13.5406	15.4958	15.8781	19.4827	19.5528	20.2389	20.2839	15.5749	15.5016	999	999	16.5694	16.6291	999	999	18.7931	19.2825	999	999	16.9494	17.0209
39	sc6	11.2822	11.4317	12.6772	12.7778	15.9927	15.8735	20.4373	20.8448	13.9382	14.1546	20.001	19.8643	999	999	999	999	999	999	18.6981	19.0528	16.021	16.1115	999	999	999	999	13.6741	13.7921	16.3448	16.6073	17.5792	17.5641	16.5876	16.6266	14.6905	14.7486	999	999	17.6649	17.641	999	999	18.5189	18.8931	999	999	18.1361	18.2036
40	sc11	10.9237	11.1144	13.3773	13.4816	15.8257	15.8693	20.432	20.8435	14.9226	15.1838	999	999	999	999	999	999	15.5236	15.6438	19.4406	19.9145	15.6713	15.7859	999	999	999	999	13.8333	14.1268	17.7668	18.0516	19.2067	19.2662	999	999	999	999	999	999	18.8553	18.8531	999	999	16.9933	17.2902	999	999	16.3697	16.5037
41	sc18	10.3725	10.3162	13.4595	13.5831	15.054	15.0512	16.5866	16.9193	13.8621	13.838	999	999	999	999	999	999	15.7608	15.7366	19.1146	19.5156	14.7477	14.7962	999	999	999	999	12.9648	13.1557	15.6504	15.9224	19.8792	19.9107	999	999	15.5296	15.6029	999	999	17.7479	17.7207	999	999	16.676	16.944	999	999	16.1076	16.3029
42	sc26	16.455	16.1172	12.188	12.3127	17.5044	17.401	17.4651	17.7598	14.1452	14.2525	18.5955	18.4486	999	999	999	999	999	999	18.6745	19.1348	17.3964	17.5043	999	999	999	999	13.1976	13.3542	17.4016	17.7118	18.2423	18.2735	999	999	15.4773	15.7206	999	999	999	999	999	999	18.627	18.8921	999	999	17.1937	17.3523
43	sc34	18.4601	18.375	15.8298	15.9196	17.6161	17.72	999	999	14.7153	15.0994	999	999	999	999	999	999	999	999	18.1142	18.4336	16.6842	16.7832	999	999	999	999	12.3593	12.6644	13.8774	14.1899	16.4685	16.4172	15.6798	15.6955	18.0755	17.3058	17.5278	17.5631	14.5559	14.5259	999	999	18.5213	18.8051	19.1869	19.2192	16.6439	16.7636
44	sc42	9.66369	9.90434	12.0768	12.2389	16.3814	16.3896	17.7679	18.0583	13.3985	13.7068	999	999	999	999	999	999	18.5354	18.5845	16.6843	17.0276	15.6183	15.7295	999	999	999	999	12.3805	12.568	14.4751	14.7487	18.0213	17.9969	999	999	15.6544	15.6267	999	999	14.7621	14.6592	999	999	16.3252	16.5367	999	999	16.2174	16.351
45	sc49	19.2533	19.3655	13.4993	13.628	15.2792	15.4388	16.1262	16.4501	15.3805	15.6344	999	999	999	999	18.0012	17.6492	14.6874	14.7143	19.1745	19.5567	999	999	19.5468	19.6457	999	999	13.2491	13.5284	16.4868	16.84	18.6535	18.5976	999	999	999	999	999	999	999	999	999	999	18.6028	18.7161	999	999	16.1778	16.346
46	sc55	13.2282	13.7011	12.6425	12.7656	16.0399	15.9642	15.6735	15.9318	13.8005	14.0178	19.7297	19.4335	999	999	17.6994	17.6724	18.479	18.3441	17.3764	17.727	999	999	999	999	999	999	12.3791	12.4887	16.3262	16.6251	17.9469	18.0146	999	999	15.3323	15.3943	999	999	17.1375	17.2185	999	999	17.1841	17.479	999	999	17.5044	17.5741
47	sc59	10.8875	11.1068	13.345	13.4438	19.0937	19.0889	18.079	18.4241	14.1986	14.2937	999	999	999	999	999	999	999	999	18.7685	19.077	16.0503	16.0768	999	999	999	999	13.095	13.322	16.4077	16.7761	19.0693	19.1035	18.5636	18.7247	14.8472	14.757	999	999	17.6904	17.656	999	999	17.9052	18.1374	999	999	17.449	17.5176
48	NTC28	999	999	999	999	999	999	999	999	999	999	999	999	999	999	999	999	999	999	999	999	999	999	999	999	999	999	999	999	999	999	999	999	999	999	999	999	999	999	999	999	999	999	999	999	999	999	999	999
49	NTC5	999	999	999	999	999	999	999	999	999	999	999	999	999	999	999	999	999	999	999	999	999	999	999	999	999	999	999	999	999	999	999	999	999	999	999	999	999	999	999	999	999	999	999	999	999	999	999	999
50	sc3	11.7069	11.6921	12.2411	12.375	999	999	18.1318	18.6046	13.8531	13.9371	20.3415	20.0386	999	999	999	999	999	999	17.8022	18.1662	15.9193	16.0367	999	999	18.6105	18.6293	12.5319	12.7407	15.0889	15.3757	18.2145	18.2299	19.1219	19.2648	15.2309	15.2018	999	999	15.988	15.9718	999	999	18.2129	18.621	999	999	17.2578	17.3355
51	sc7	14.8081	14.7724	12.7355	12.8557	16.5296	16.5278	18.074	18.4613	14.5268	14.8704	19.9131	19.7422	999	999	19.7496	19.8331	999	999	20.4935	20.8878	999	999	999	999	999	999	13.6077	13.768	14.3566	14.6674	18.2235	18.2757	19.7965	19.8547	17.9979	17.7248	999	999	18.376	18.246	999	999	999	999	19.8332	19.7358	18.3467	18.4476
52	sc12	12.372	12.4853	11.8175	11.9131	17.1682	17.1131	18.2419	18.6037	14.7414	14.8256	19.8156	19.6254	999	999	999	999	999	999	19.7458	20.086	999	999	999	999	999	999	13.2423	13.3933	16.2557	16.4608	17.9603	17.8723	18.7506	18.7819	15.9506	15.8388	999	999	18.9126	18.6839	999	999	16.985	17.2559	999	999	19.1825	19.2499
53	sc19	9.86087	10.0154	12.9244	13.0763	14.9303	15.2592	17.5414	17.7898	12.9769	13.2572	18.5139	18.3032	999	999	999	999	999	999	16.6955	17.0857	999	999	999	999	999	999	15.2069	15.4053	14.6718	14.728	16.7584	16.7049	15.6295	15.7245	16.0329	15.8974	13.6386	13.5792	15.8947	15.9084	999	999	16.2074	16.4447	999	999	16.4514	16.5513
54	sc27	15.3981	14.9428	13.4201	13.5514	15.9402	15.923	16.3261	16.6694	14.5714	14.6182	999	999	999	999	999	999	17.0828	17.0811	21.3162	21.7737	18.4392	18.4897	999	999	999	999	12.7011	12.9343	16.0409	16.3093	17.2973	17.2672	18.0218	18.1097	999	999	999	999	15.7993	15.7501	999	999	999	999	19.3058	19.4386	24.6064	25.576
55	sc35	10.3345	10.3423	14.4148	14.5624	16.9977	17.0549	20.6683	21.0014	13.8623	13.9691	999	999	999	999	999	999	999	999	17.6479	18.0089	999	999	999	999	999	999	13.7682	14.0631	14.6681	14.8484	18.8232	18.8885	15.6074	15.6307	999	999	16.8333	16.8165	14.3483	14.3842	999	999	16.9792	17.4337	999	999	16.5834	16.7432
56	sc43	15.6252	15.3064	13.1873	13.2833	17.9251	17.9548	20.5911	20.8816	16.5185	16.6732	999	999	999	999	19.3713	19.8811	16.4991	16.6077	19.5759	19.9145	17.5053	17.6885	999	999	999	999	13.5282	13.7425	16.4205	16.6173	22.4846	22.1897	19.7807	19.8543	16.0833	16.3172	999	999	999	999	999	999	999	999	999	999	19.4285	19.5463
57	sc50	9.83128	10.0687	12.19	12.3121	16.4047	16.3057	19.5651	19.9399	13.7463	13.845	19.5664	19.4176	999	999	999	999	999	999	17.5658	17.9418	14.4854	14.528	999	999	999	999	12.4864	12.6858	15.7933	15.9281	17.5715	17.6357	19.5413	19.4794	15.6353	15.6477	999	999	18.6788	18.6785	999	999	16.5814	16.8344	999	999	16.0329	16.1408
58	sc56	11.9206	11.824	12.1734	12.3135	18.8664	18.8309	16.0217	16.4172	13.4581	13.8903	18.7867	18.6508	999	999	999	999	999	999	18.8834	19.2778	999	999	999	999	999	999	12.0925	12.3594	16.1551	16.4829	17.7066	17.7601	999	999	999	999	16.9964	16.9979	16.2035	16.1282	999	999	17.9001	18.2656	16.5957	16.5691	16.94	17.075
59	sc60	10.8881	11.0825	13.211	13.374	16.2603	16.1937	17.3124	17.6578	14.4425	14.6842	999	999	999	999	999	999	17.2826	17.3839	17.9171	18.2952	14.9764	14.9841	999	999	999	999	13.2799	13.5476	17.1189	17.3857	19.6175	19.6794	999	999	16.4721	16.4801	999	999	18.9186	18.7369	999	999	17.8393	18.0703	999	999	16.9912	17.2662
60	NTC29	999	999	999	999	999	999	999	999	999	999	999	999	999	999	999	999	999	999	999	999	999	999	999	999	999	999	999	999	999	999	999	999	999	999	999	999	999	999	999	999	999	999	999	999	999	999	999	999
61	NTC6	999	999	999	999	999	999	999	999	999	999	999	999	999	999	999	999	999	999	999	999	999	999	999	999	999	999	999	999	999	999	999	999	999	999	999	999	999	999	999	999	999	999	999	999	999	999	999	999
62	sc4	11.5658	11.4606	12.9747	13.1118	17.2579	17.1881	16.88	17.1499	13.1502	13.1582	19.2716	19.2064	999	999	999	999	999	999	18.2201	18.5886	16.1313	16.2523	999	999	999	999	12.5197	12.781	15.7699	15.9382	19.4169	19.4907	999	999	15.0891	15.1106	999	999	16.7712	16.7618	999	999	17.3865	17.7041	999	999	17.5009	17.6841
63	sc8	11.0481	10.8563	12.3692	12.4918	15.6046	15.6427	16.2197	16.5573	14.0568	14.353	18.399	18.2217	999	999	999	999	999	999	17.2041	17.5747	999	999	999	999	999	999	17.9321	18.0225	14.7427	14.9948	15.9973	15.9842	14.9637	14.9754	16.4564	15.8589	14.2188	14.2066	16.8269	16.7091	999	999	17.4335	17.6342	999	999	17.3972	17.5609
64	sc13	14.3974	14.112	12.6632	12.7626	16.1883	16.2808	20.9839	21.2858	13.9626	14.137	999	999	999	999	999	999	17.1971	17.1487	18.9824	19.3437	15.8156	15.7654	999	999	999	999	13.5748	13.863	17.1766	17.9379	20.9807	21.0277	20.0097	19.9156	15.1115	15.1297	999	999	14.855	14.7976	999	999	17.7601	18.1411	999	999	18.5897	18.7363
65	sc20	19.8623	19.7158	18.375	18.5992	22.6653	22.548	999	999	16.3523	16.3384	999	999	999	999	999	999	999	999	19.2952	19.5836	16.9388	16.9577	17.3197	17.3605	999	999	11.7401	11.945	16.7938	17.0497	17.9316	18.0051	19.7101	19.7824	14.8831	14.8892	999	999	15.1078	15.0543	19.3052	19.651	999	999	20.0159	20.13	18.2282	18.4106
66	sc28	999	999	999	999	999	999	999	999	999	999	999	999	999	999	999	999	999	999	999	999	999	999	999	999	999	999	999	999	999	999	999	999	999	999	999	999	999	999	999	999	999	999	999	999	999	999	999	999
67	sc36	10.9404	10.7083	12.9066	13.0091	16.1284	16.1166	999	999	14.3378	14.5523	999	999	999	999	23.8222	23.3033	15.7828	15.373	18.5547	18.9624	17.1131	17.0971	999	999	999	999	13.725	13.9362	18.3138	18.6327	26.195	26.2424	18.2106	18.1727	18.3851	17.9665	999	999	999	999	999	999	999	999	999	999	16.71	16.8446
68	sc44	15.67	15.651	17.1743	17.2526	999	999	999	999	15.1514	15.4019	999	999	999	999	999	999	999	999	18.7058	19.1354	18.6305	18.7565	999	999	999	999	12.838	13.0832	16.0857	16.5664	17.969	18.0051	17.6633	17.6792	999	999	999	999	17.7437	17.592	19.6616	19.9688	999	999	13.8162	13.738	999	999
69	sc51	11.0218	10.7905	11.9851	12.1461	14.8847	14.9547	16.4371	16.7286	18.6561	18.6232	999	999	999	999	17.6707	17.657	999	999	18.6767	19.1308	999	999	999	999	999	999	13.0279	13.2826	14.8113	14.9585	19.8001	19.9236	20.0457	20.2202	17.8199	17.6473	15.7829	15.7415	999	999	999	999	18.196	18.4328	999	999	18.2853	18.4361
70	sc57	12.5959	12.3452	12.3948	12.4968	15.5379	15.5168	999	999	14.4673	14.6433	19.6565	19.6434	999	999	999	999	999	999	18.4015	18.7546	18.4638	18.6537	999	999	999	999	12.9031	13.1347	18.1068	18.4655	21.0484	20.9516	999	999	16.7604	16.8047	999	999	16.2824	16.1186	999	999	999	999	999	999	17.6113	17.7879
71	sc61	10.3045	9.99618	12.1866	12.3117	16.6537	16.7085	16.99	17.3846	14.6502	14.7211	19.6022	19.6936	999	999	18.2563	18.2326	999	999	18.3344	18.6645	999	999	999	999	999	999	12.2311	12.3706	14.6748	14.9012	18.067	18.0226	999	999	999	999	999	999	18.0548	17.9254	999	999	999	999	999	999	17.7499	17.8935
72	NTC30	999	999	999	999	999	999	999	999	999	999	999	999	999	999	999	999	999	999	999	999	999	999	999	999	999	999	999	999	999	999	999	999	999	999	999	999	999	999	999	999	999	999	999	999	999	999	999	999
73	NTC7	999	999	999	999	999	999	999	999	999	999	999	999	999	999	999	999	999	999	999	999	999	999	999	999	999	999	999	999	999	999	999	999	999	999	999	999	999	999	999	999	999	999	999	999	999	999	999	999
74	NTC11	999	38.8823	999	999	999	999	999	999	999	999	999	999	999	999	999	999	999	999	999	999	999	999	999	999	999	999	999	999	999	999	999	999	999	999	999	999	999	999	999	999	999	999	999	999	999	999	999	999
75	NTC15	999	999	999	999	999	999	999	999	999	999	999	999	999	999	999	999	999	999	999	999	999	999	999	999	999	999	999	999	999	999	999	999	999	999	999	999	999	999	999	999	999	999	999	999	999	999	999	999
76	sc14	12.9942	12.8142	13.058	13.1971	16.1932	16.39	17.9087	18.2919	14.4729	14.8562	19.4328	19.4657	999	999	999	999	16.8841	16.8658	18.7063	18.9973	15.9953	16.0926	999	999	999	999	13.2877	13.4157	14.8725	15.1098	18.0768	18.0498	999	999	17.4283	17.4343	999	999	999	999	999	999	15.7871	15.9973	19.2191	19.2923	16.3604	16.5841
77	sc21	13.4864	13.1297	12.722	12.8326	16.9404	16.9331	17.9633	18.3149	13.6307	13.7206	999	999	999	999	19.232	19.2677	999	999	16.9753	17.3998	16.7249	16.7922	999	999	999	999	13.6935	13.8295	15.414	15.7039	18.2659	18.3537	19.0294	18.9455	14.3301	14.3193	999	999	15.9767	15.908	999	999	18.7785	19.2806	999	999	19.5588	19.7671
78	sc29	15.9706	16.0094	13.5839	13.7127	999	999	18.7617	19.1114	14.9086	15.1261	999	999	999	999	999	999	999	999	23.3318	23.493	17.2216	17.2413	999	999	999	999	13.3321	13.4612	16.4464	16.6328	18.3035	18.332	999	999	15.4446	15.5376	999	999	15.8032	15.7545	999	999	18.7663	19.0319	999	999	19.6898	19.808
79	sc37	10.7598	10.6058	13.2979	13.4244	15.033	14.7543	17.8607	18.1476	13.1162	13.3604	999	999	999	999	999	999	999	999	16.2508	16.5991	999	999	999	999	999	999	14.921	15.2355	14.5564	14.7819	17.3312	17.4093	18.9656	18.9545	17.6181	17.3502	15.919	15.9335	999	999	999	999	17.8722	18.3693	999	999	17.1196	17.2502
80	sc45	10.346	10.2241	12.5785	12.7031	15.3238	15.2728	15.1293	15.4683	12.9798	13.0885	999	999	999	999	999	999	999	999	16.7814	17.1617	999	999	999	999	999	999	12.0881	12.3297	15.9121	16.1507	17.0464	17.0566	999	999	999	999	14.5698	14.5646	20.6342	20.5139	999	999	16.7484	17.0674	18.9184	18.8261	16.3458	16.4866
81	sc52	17.7812	17.7755	11.9729	12.0204	16.0972	16.0549	17.1925	17.5888	15.0661	15.2861	999	999	999	999	999	999	999	999	19.0272	19.3623	999	999	999	999	999	999	13.5539	13.8355	16.3685	16.698	20.4577	20.3827	999	999	18.4385	18.5464	999	999	17.4538	17.4684	999	999	18.8184	19.2477	999	999	20.4285	20.7644
82	sc64	9.67113	9.34214	12.8491	12.9396	16.5145	16.4797	18.402	18.8487	13.7546	13.8619	999	999	999	999	999	999	999	999	17.5031	17.8475	14.9688	15.0544	999	999	999	999	13.7955	13.9694	14.6326	14.8743	18.5399	18.5546	19.7968	19.8311	14.4404	14.4564	999	999	16.4562	16.43	999	999	17.0584	17.3515	19.2243	19.1179	15.8613	15.9276
83	sc65	13.5709	13.3949	12.4097	12.5467	14.8097	15.042	19.1379	19.6078	13.374	13.4319	999	999	999	999	999	999	999	999	16.7563	17.1847	999	999	999	999	999	999	12.9353	13.2342	13.9149	14.1848	17.2297	17.2325	18.8157	18.922	18.6385	18.2948	16.9186	17.0028	17.6653	17.5993	999	999	17.8034	17.9641	999	999	19.0751	19.2579
84	NTC31	999	999	999	999	999	999	999	999	999	999	999	999	999	999	999	999	999	999	999	999	999	999	999	999	999	999	999	999	999	999	999	999	999	999	999	999	999	999	999	999	999	999	999	999	999	999	999	999
85	NTC8	999	999	999	999	999	999	999	999	999	999	999	999	999	999	999	999	999	999	999	999	999	999	999	999	999	999	999	999	999	999	999	999	999	999	999	999	999	999	999	999	999	999	999	999	999	999	999	999
86	NTC12	999	999	999	999	999	999	999	999	999	999	999	999	999	999	999	999	999	999	999	999	999	999	999	999	999	999	999	999	999	999	999	999	999	999	999	999	999	999	999	999	999	999	999	999	999	999	999	999
87	NTC16	999	999	999	999	999	999	999	999	999	999	999	999	999	999	999	999	999	999	999	999	999	999	999	999	999	999	999	999	999	999	999	999	999	999	999	999	999	999	999	999	999	999	999	999	999	999	999	999
88	Neg	999	999	999	999	999	999	999	999	999	999	999	999	999	999	999	999	999	999	999	999	999	999	999	999	999	999	999	999	999	999	999	999	999	999	999	999	999	999	999	999	999	999	999	999	999	999	999	999
89	sc22	10.4603	9.98299	11.8308	11.9456	15.7445	15.8345	17.0184	17.432	14.1559	14.3991	18.9254	18.8206	999	999	999	999	999	999	16.6015	16.8911	999	999	999	999	999	999	13.7963	14.0226	15.9988	16.1263	16.7882	16.8169	16.7625	16.8807	18.9999	18.4813	15.6183	15.5219	999	999	999	999	18.0821	18.3154	999	999	17.423	17.6924
90	sc30	15.3566	15.1746	12.1498	12.2577	16.7076	16.6647	999	999	13.4756	13.8889	19.697	19.6785	999	999	999	999	999	999	17.1207	17.4598	999	999	999	999	999	999	13.246	13.3518	15.217	15.5654	19.4629	19.6147	999	999	16.7928	16.8081	999	999	16.7405	16.7307	999	999	18.7467	18.8881	999	999	18.3871	18.4366
91	sc38	15.7477	15.8789	12.1589	12.2935	16.503	16.5098	16.8759	17.1731	13.8892	13.9806	999	999	999	999	24.0912	23.9126	999	999	18.6157	18.8884	16.0429	16.1534	999	999	999	999	14.2593	14.26	16.0529	16.2704	19.567	19.4577	999	999	14.8211	14.9085	999	999	16.0958	16.0908	999	999	18.1335	18.4394	999	999	18.9173	19.0706
92	sc46	12.3879	12.3151	12.674	12.7735	17.4628	17.6211	19.5307	20.0528	13.4791	13.7415	999	999	999	999	999	999	18.6772	18.7322	17.6888	18.0086	15.2218	15.2952	999	999	999	999	13.2512	13.194	16.9945	17.0949	19.3314	19.2264	19.7577	19.7956	15.8243	15.6031	999	999	18.8282	18.7121	999	999	18.7629	19.2698	999	999	18.8996	18.8764
93	sc53	11.62	11.4784	13.8068	13.9126	16.2951	16.2408	16.9465	17.2783	16.4709	16.6788	999	999	999	999	999	999	18.6227	18.8249	999	999	999	999	999	999	19.1514	19.1574	12.4924	12.5453	16.8065	16.8849	20.2313	20.1612	18.0693	18.0296	18.7717	18.4502	14.8928	14.8462	17.9903	17.9803	999	999	18.9187	19.1012	999	999	17.9186	17.9458
94	NTC20	999	999	999	999	999	999	999	999	999	999	999	999	999	999	999	999	999	999	999	999	999	999	999	999	999	999	999	999	999	999	999	999	999	999	999	999	999	999	999	999	999	999	999	999	999	999	999	999
95	NTC24	999	999	999	999	999	999	999	999	999	999	999	999	999	999	999	999	999	999	999	999	999	999	999	999	999	999	999	999	999	999	999	999	999	999	999	999	999	999	999	999	999	999	999	999	999	999	999	999
96	NTC32	999	999	999	999	999	999	999	999	999	999	999	999	999	999	999	999	999	999	999	999	999	999	999	999	999	999	999	999	999	999	999	999	999	999	999	999	999	999	999	999	999	999	999	999	999	999	999	999
Quality Results
		85	91	28	34	54	60	37	43	74	80	49	55	53	59	65	71	90	96	17	23	77	83	73	79	39	45	18	24	62	68	63	69	66	72	78	84	75	81	16	22	2	8	40	46	52	58	64	70
		Acta2	Acta2	Atp1b1	Atp1b1	Cav3.2	Cav3.2	CD36	CD36	Cdh2	Cdh2	ckit	ckit	Cntn2	Cntn2	Cx30.2	Cx30.2	Cx40	Cx40	Cx45	Cx45	Cx43	Cx43	Cxcr4	Cxcr4	ddr2	ddr2	Gata4	Gata4	Gata6	Gata6	Hand2	Hand2	Hey1	Hey1	Hey2	Hey2	Isl1	Isl1	Itga1	Itga1	Itga2	Itga2	Itga3	Itga3	Itga4	Itga4	Itga5	Itga5
1	NTC1	Fail	Fail	Fail	Fail	Fail	Fail	Fail	Fail	Fail	Fail	Fail	Fail	Fail	Fail	Fail	Fail	Fail	Fail	Fail	Fail	Fail	Fail	Fail	Fail	Fail	Fail	Fail	Fail	Fail	Fail	Fail	Fail	Fail	Fail	Fail	Fail	Fail	Fail	Fail	Fail	Fail	Fail	Fail	Fail	Fail	Fail	Fail	Fail
2	NTC9	Fail	Fail	Fail	Fail	Fail	Fail	Fail	Fail	Fail	Fail	Fail	Fail	Fail	Fail	Fail	Fail	Fail	Fail	Fail	Fail	Fail	Fail	Fail	Fail	Fail	Fail	Fail	Fail	Fail	Fail	Fail	Fail	Fail	Fail	Fail	Fail	Fail	Fail	Fail	Fail	Fail	Fail	Fail	Fail	Fail	Fail	Fail	Fail
3	NTC13	Fail	Fail	Fail	Fail	Fail	Fail	Fail	Fail	Fail	Fail	Fail	Fail	Fail	Fail	Fail	Fail	Fail	Fail	Fail	Fail	Fail	Fail	Fail	Fail	Fail	Fail	Fail	Fail	Fail	Fail	Fail	Fail	Fail	Fail	Fail	Fail	Fail	Fail	Fail	Fail	Fail	Fail	Fail	Fail	Fail	Fail	Fail	Fail
4	Pos1	Pass	Pass	Pass	Pass	Pass	Pass	Pass	Pass	Pass	Pass	Pass	Pass	Fail	Fail	Pass	Pass	Pass	Pass	Pass	Pass	Pass	Pass	Fail	Fail	Pass	Pass	Pass	Pass	Pass	Pass	Pass	Pass	Pass	Pass	Pass	Pass	Pass	Pass	Pass	Pass	Pass	Pass	Pass	Pass	Pass	Pass	Pass	Pass
5	sc15	Pass	Pass	Pass	Pass	Pass	Pass	Pass	Pass	Pass	Pass	Fail	Fail	Fail	Fail	Fail	Fail	Fail	Fail	Pass	Pass	Fail	Fail	Fail	Fail	Fail	Fail	Pass	Pass	Pass	Pass	Pass	Pass	Pass	Pass	Pass	Pass	Pass	Pass	Fail	Fail	Fail	Fail	Pass	Pass	Fail	Fail	Fail	Fail
6	sc23	Pass	Pass	Pass	Pass	Pass	Pass	Fail	Fail	Pass	Pass	Pass	Pass	Fail	Fail	Fail	Fail	Fail	Fail	Pass	Pass	Pass	Pass	Fail	Fail	Fail	Fail	Pass	Pass	Pass	Pass	Pass	Pass	Pass	Pass	Pass	Pass	Fail	Fail	Fail	Fail	Fail	Fail	Pass	Pass	Fail	Fail	Pass	Pass
7	sc31	Pass	Pass	Pass	Pass	Pass	Pass	Pass	Pass	Pass	Pass	Pass	Pass	Fail	Fail	Fail	Fail	Fail	Fail	Pass	Pass	Pass	Pass	Fail	Fail	Fail	Fail	Pass	Pass	Pass	Pass	Pass	Pass	Pass	Pass	Pass	Pass	Fail	Fail	Pass	Pass	Fail	Fail	Pass	Pass	Fail	Fail	Pass	Pass
8	sc39	Pass	Pass	Pass	Pass	Pass	Pass	Pass	Pass	Pass	Pass	Fail	Fail	Fail	Fail	Fail	Fail	Fail	Fail	Pass	Pass	Pass	Pass	Fail	Fail	Fail	Fail	Pass	Pass	Pass	Pass	Pass	Pass	Pass	Pass	Pass	Pass	Fail	Fail	Pass	Pass	Fail	Fail	Pass	Pass	Fail	Fail	Pass	Pass
9	Pos2	Pass	Pass	Pass	Pass	Pass	Pass	Pass	Pass	Pass	Pass	Pass	Pass	Fail	Fail	Pass	Pass	Pass	Pass	Pass	Pass	Pass	Pass	Fail	Fail	Pass	Pass	Pass	Pass	Pass	Pass	Pass	Pass	Pass	Pass	Pass	Pass	Pass	Pass	Pass	Pass	Pass	Pass	Pass	Pass	Pass	Pass	Pass	Pass
10	NTC17	Fail	Fail	Fail	Fail	Fail	Fail	Fail	Fail	Fail	Fail	Fail	Fail	Fail	Fail	Fail	Fail	Fail	Fail	Fail	Fail	Fail	Fail	Fail	Fail	Fail	Fail	Fail	Fail	Fail	Fail	Fail	Fail	Fail	Fail	Fail	Fail	Fail	Fail	Fail	Fail	Fail	Fail	Fail	Fail	Fail	Fail	Fail	Fail
11	NTC21	Fail	Fail	Fail	Fail	Fail	Fail	Fail	Fail	Fail	Fail	Fail	Fail	Fail	Fail	Fail	Fail	Fail	Fail	Fail	Fail	Fail	Fail	Fail	Fail	Fail	Fail	Fail	Fail	Fail	Fail	Fail	Fail	Fail	Fail	Fail	Fail	Fail	Fail	Fail	Fail	Fail	Fail	Fail	Fail	Fail	Fail	Fail	Fail
12	NTC25	Fail	Fail	Fail	Fail	Fail	Fail	Fail	Fail	Fail	Fail	Fail	Fail	Fail	Fail	Fail	Fail	Fail	Fail	Fail	Fail	Fail	Fail	Fail	Fail	Fail	Fail	Fail	Fail	Fail	Fail	Fail	Fail	Fail	Fail	Fail	Fail	Fail	Fail	Fail	Fail	Fail	Fail	Fail	Fail	Fail	Fail	Fail	Fail
13	NTC2	Fail	Fail	Fail	Fail	Fail	Fail	Fail	Fail	Fail	Fail	Fail	Fail	Fail	Fail	Fail	Fail	Fail	Fail	Fail	Fail	Fail	Fail	Fail	Fail	Fail	Fail	Fail	Fail	Fail	Fail	Fail	Fail	Fail	Fail	Fail	Fail	Fail	Fail	Fail	Fail	Fail	Fail	Fail	Fail	Fail	Fail	Fail	Fail
14	NTC10	Fail	Fail	Fail	Fail	Fail	Fail	Fail	Fail	Fail	Fail	Fail	Fail	Fail	Fail	Fail	Fail	Fail	Fail	Fail	Fail	Fail	Fail	Fail	Fail	Fail	Fail	Fail	Fail	Fail	Fail	Fail	Fail	Fail	Fail	Fail	Fail	Fail	Fail	Fail	Fail	Fail	Fail	Fail	Fail	Fail	Fail	Fail	Fail
15	NTC14	Fail	Fail	Fail	Fail	Fail	Fail	Fail	Fail	Fail	Fail	Fail	Fail	Fail	Fail	Fail	Fail	Fail	Fail	Fail	Fail	Fail	Fail	Fail	Fail	Fail	Fail	Fail	Fail	Fail	Fail	Fail	Fail	Fail	Fail	Fail	Fail	Fail	Fail	Fail	Fail	Fail	Fail	Fail	Fail	Fail	Fail	Fail	Fail
16	sc9	Pass	Pass	Pass	Pass	Pass	Pass	Pass	Pass	Pass	Pass	Fail	Fail	Fail	Fail	Fail	Fail	Pass	Pass	Pass	Pass	Pass	Pass	Fail	Fail	Fail	Fail	Pass	Pass	Fail	Fail	Pass	Pass	Fail	Fail	Pass	Pass	Fail	Fail	Pass	Pass	Fail	Fail	Pass	Pass	Fail	Fail	Pass	Pass
17	sc16	Pass	Pass	Pass	Pass	Pass	Pass	Fail	Fail	Pass	Pass	Pass	Pass	Fail	Fail	Fail	Fail	Fail	Fail	Pass	Pass	Pass	Pass	Fail	Fail	Fail	Fail	Pass	Pass	Pass	Pass	Pass	Pass	Fail	Fail	Pass	Pass	Fail	Fail	Pass	Pass	Fail	Fail	Pass	Pass	Fail	Fail	Pass	Pass
18	sc24	Pass	Pass	Pass	Pass	Pass	Pass	Pass	Pass	Pass	Pass	Fail	Fail	Fail	Fail	Fail	Fail	Pass	Pass	Pass	Pass	Pass	Pass	Fail	Fail	Fail	Fail	Pass	Pass	Pass	Pass	Pass	Pass	Fail	Fail	Fail	Fail	Fail	Fail	Fail	Fail	Fail	Fail	Pass	Pass	Fail	Fail	Pass	Pass
19	sc32	Pass	Pass	Pass	Pass	Pass	Pass	Pass	Pass	Pass	Pass	Fail	Fail	Fail	Fail	Fail	Fail	Pass	Pass	Pass	Pass	Pass	Pass	Fail	Fail	Fail	Fail	Pass	Pass	Pass	Pass	Pass	Pass	Pass	Pass	Pass	Pass	Fail	Fail	Fail	Fail	Fail	Fail	Pass	Pass	Fail	Fail	Pass	Pass
20	sc40	Pass	Pass	Pass	Pass	Pass	Pass	Pass	Pass	Pass	Pass	Pass	Pass	Fail	Fail	Fail	Fail	Pass	Pass	Pass	Pass	Pass	Pass	Fail	Fail	Fail	Fail	Pass	Pass	Pass	Pass	Pass	Pass	Pass	Pass	Pass	Pass	Fail	Fail	Pass	Pass	Fail	Fail	Fail	Fail	Fail	Fail	Pass	Pass
21	sc47	Pass	Pass	Pass	Pass	Pass	Pass	Pass	Pass	Pass	Pass	Fail	Fail	Fail	Fail	Fail	Fail	Fail	Fail	Pass	Pass	Fail	Fail	Fail	Fail	Fail	Fail	Pass	Pass	Pass	Pass	Pass	Pass	Pass	Pass	Pass	Pass	Pass	Pass	Pass	Pass	Fail	Fail	Pass	Pass	Fail	Fail	Pass	Pass
22	sc62	Pass	Pass	Pass	Pass	Pass	Pass	Pass	Pass	Pass	Pass	Fail	Fail	Fail	Fail	Fail	Fail	Fail	Fail	Pass	Pass	Fail	Fail	Fail	Fail	Fail	Fail	Pass	Pass	Pass	Pass	Pass	Pass	Fail	Fail	Pass	Pass	Pass	Pass	Pass	Pass	Fail	Fail	Fail	Fail	Fail	Fail	Pass	Pass
23	sc63	Pass	Pass	Pass	Pass	Pass	Pass	Pass	Pass	Pass	Pass	Pass	Pass	Fail	Fail	Fail	Fail	Fail	Fail	Pass	Pass	Pass	Pass	Fail	Fail	Fail	Fail	Pass	Pass	Pass	Pass	Pass	Pass	Pass	Pass	Pass	Pass	Fail	Fail	Pass	Pass	Fail	Fail	Pass	Pass	Fail	Fail	Pass	Pass
24	NTC26	Fail	Fail	Fail	Fail	Fail	Fail	Fail	Fail	Fail	Fail	Fail	Fail	Fail	Fail	Fail	Fail	Fail	Fail	Fail	Fail	Fail	Fail	Fail	Fail	Fail	Fail	Fail	Fail	Fail	Fail	Fail	Fail	Fail	Fail	Fail	Fail	Fail	Fail	Fail	Fail	Fail	Fail	Fail	Fail	Fail	Fail	Fail	Fail
25	NTC3	Fail	Fail	Fail	Fail	Fail	Fail	Fail	Fail	Fail	Fail	Fail	Fail	Fail	Fail	Fail	Fail	Fail	Fail	Fail	Fail	Fail	Fail	Fail	Fail	Fail	Fail	Fail	Fail	Fail	Fail	Fail	Fail	Fail	Fail	Fail	Fail	Fail	Fail	Fail	Fail	Fail	Fail	Fail	Fail	Fail	Fail	Fail	Fail
26	sc1	Pass	Pass	Pass	Pass	Pass	Pass	Pass	Pass	Pass	Pass	Pass	Pass	Fail	Fail	Fail	Fail	Fail	Fail	Pass	Pass	Pass	Pass	Fail	Fail	Fail	Fail	Pass	Pass	Pass	Pass	Pass	Pass	Pass	Pass	Pass	Pass	Pass	Pass	Pass	Pass	Fail	Fail	Pass	Pass	Fail	Fail	Pass	Pass
27	sc5	Pass	Pass	Pass	Pass	Pass	Pass	Pass	Pass	Pass	Pass	Fail	Fail	Fail	Fail	Fail	Fail	Pass	Pass	Pass	Pass	Pass	Pass	Fail	Fail	Fail	Fail	Pass	Pass	Pass	Pass	Pass	Pass	Fail	Fail	Pass	Pass	Fail	Fail	Fail	Fail	Fail	Fail	Pass	Pass	Pass	Pass	Pass	Pass
28	sc10	Pass	Pass	Pass	Pass	Pass	Pass	Pass	Pass	Pass	Pass	Fail	Fail	Fail	Fail	Fail	Fail	Fail	Fail	Pass	Pass	Pass	Pass	Fail	Fail	Fail	Fail	Pass	Pass	Pass	Pass	Pass	Pass	Pass	Pass	Pass	Pass	Fail	Fail	Pass	Pass	Fail	Fail	Pass	Pass	Fail	Fail	Pass	Pass
29	sc17	Pass	Pass	Fail	Fail	Fail	Fail	Fail	Fail	Fail	Fail	Pass	Pass	Fail	Fail	Fail	Fail	Fail	Fail	Fail	Fail	Fail	Fail	Fail	Fail	Fail	Fail	Fail	Fail	Fail	Fail	Fail	Fail	Pass	Pass	Fail	Fail	Fail	Fail	Fail	Fail	Fail	Fail	Fail	Fail	Pass	Pass	Fail	Fail
30	sc25	Pass	Pass	Pass	Pass	Pass	Pass	Pass	Pass	Pass	Pass	Pass	Pass	Fail	Fail	Fail	Fail	Fail	Fail	Pass	Pass	Pass	Pass	Fail	Fail	Fail	Fail	Pass	Pass	Pass	Pass	Pass	Pass	Fail	Fail	Pass	Pass	Fail	Fail	Pass	Pass	Fail	Fail	Pass	Pass	Fail	Fail	Pass	Pass
31	sc33	Fail	Fail	Pass	Pass	Pass	Pass	Fail	Fail	Fail	Fail	Fail	Fail	Fail	Fail	Fail	Fail	Pass	Pass	Fail	Fail	Pass	Pass	Fail	Fail	Fail	Fail	Pass	Pass	Pass	Pass	Pass	Pass	Fail	Fail	Fail	Fail	Fail	Fail	Fail	Fail	Fail	Fail	Fail	Fail	Fail	Fail	Pass	Pass
32	sc41	Pass	Pass	Pass	Pass	Pass	Pass	Pass	Pass	Pass	Pass	Fail	Fail	Fail	Fail	Fail	Fail	Fail	Fail	Pass	Pass	Pass	Pass	Fail	Fail	Fail	Fail	Pass	Pass	Pass	Pass	Pass	Pass	Fail	Fail	Pass	Pass	Fail	Fail	Pass	Pass	Fail	Fail	Fail	Fail	Fail	Fail	Pass	Pass
33	sc48	Pass	Pass	Pass	Pass	Pass	Pass	Pass	Pass	Pass	Pass	Fail	Fail	Fail	Fail	Fail	Fail	Fail	Fail	Pass	Pass	Pass	Pass	Fail	Fail	Fail	Fail	Pass	Pass	Pass	Pass	Pass	Pass	Fail	Fail	Pass	Pass	Fail	Fail	Pass	Pass	Fail	Fail	Pass	Pass	Fail	Fail	Pass	Pass
34	sc54	Pass	Pass	Pass	Pass	Pass	Pass	Pass	Pass	Pass	Pass	Pass	Pass	Fail	Fail	Fail	Fail	Fail	Fail	Pass	Pass	Fail	Fail	Fail	Fail	Fail	Fail	Pass	Pass	Pass	Pass	Pass	Pass	Fail	Fail	Pass	Pass	Fail	Fail	Pass	Pass	Fail	Fail	Pass	Pass	Fail	Fail	Pass	Pass
35	sc58	Pass	Pass	Pass	Pass	Pass	Pass	Fail	Fail	Pass	Pass	Fail	Fail	Fail	Fail	Pass	Pass	Fail	Fail	Pass	Pass	Pass	Pass	Fail	Fail	Fail	Fail	Pass	Pass	Pass	Pass	Pass	Pass	Pass	Pass	Pass	Pass	Fail	Fail	Pass	Pass	Fail	Fail	Fail	Fail	Fail	Fail	Pass	Pass
36	NTC27	Fail	Fail	Fail	Fail	Fail	Fail	Fail	Fail	Fail	Fail	Fail	Fail	Fail	Fail	Fail	Fail	Fail	Fail	Fail	Fail	Fail	Fail	Fail	Fail	Fail	Fail	Fail	Fail	Fail	Fail	Fail	Fail	Fail	Fail	Fail	Fail	Fail	Fail	Fail	Fail	Fail	Fail	Fail	Fail	Fail	Fail	Fail	Fail
37	NTC4	Fail	Fail	Fail	Fail	Fail	Fail	Fail	Fail	Fail	Fail	Fail	Fail	Fail	Fail	Fail	Fail	Fail	Fail	Fail	Fail	Fail	Fail	Fail	Fail	Fail	Fail	Fail	Fail	Fail	Fail	Fail	Fail	Fail	Fail	Fail	Fail	Fail	Fail	Fail	Fail	Fail	Fail	Fail	Fail	Fail	Fail	Fail	Fail
38	sc2	Pass	Pass	Pass	Pass	Pass	Pass	Pass	Pass	Pass	Pass	Pass	Pass	Fail	Fail	Pass	Pass	Fail	Fail	Pass	Pass	Pass	Pass	Fail	Fail	Fail	Fail	Pass	Pass	Pass	Pass	Pass	Pass	Pass	Pass	Pass	Pass	Fail	Fail	Pass	Pass	Fail	Fail	Pass	Pass	Fail	Fail	Pass	Pass
39	sc6	Pass	Pass	Pass	Pass	Pass	Pass	Pass	Pass	Pass	Pass	Pass	Pass	Fail	Fail	Fail	Fail	Fail	Fail	Pass	Pass	Pass	Pass	Fail	Fail	Fail	Fail	Pass	Pass	Pass	Pass	Pass	Pass	Pass	Pass	Pass	Pass	Fail	Fail	Pass	Pass	Fail	Fail	Pass	Pass	Fail	Fail	Pass	Pass
40	sc11	Pass	Pass	Pass	Pass	Pass	Pass	Pass	Pass	Pass	Pass	Fail	Fail	Fail	Fail	Fail	Fail	Pass	Pass	Pass	Pass	Pass	Pass	Fail	Fail	Fail	Fail	Pass	Pass	Pass	Pass	Pass	Pass	Fail	Fail	Fail	Fail	Fail	Fail	Pass	Pass	Fail	Fail	Pass	Pass	Fail	Fail	Pass	Pass
41	sc18	Pass	Pass	Pass	Pass	Pass	Pass	Pass	Pass	Pass	Pass	Fail	Fail	Fail	Fail	Fail	Fail	Pass	Pass	Pass	Pass	Pass	Pass	Fail	Fail	Fail	Fail	Pass	Pass	Pass	Pass	Pass	Pass	Fail	Fail	Pass	Pass	Fail	Fail	Pass	Pass	Fail	Fail	Pass	Pass	Fail	Fail	Pass	Pass
42	sc26	Pass	Pass	Pass	Pass	Pass	Pass	Pass	Pass	Pass	Pass	Pass	Pass	Fail	Fail	Fail	Fail	Fail	Fail	Pass	Pass	Pass	Pass	Fail	Fail	Fail	Fail	Pass	Pass	Pass	Pass	Pass	Pass	Fail	Fail	Pass	Pass	Fail	Fail	Fail	Fail	Fail	Fail	Pass	Pass	Fail	Fail	Pass	Pass
43	sc34	Pass	Pass	Pass	Pass	Pass	Pass	Fail	Fail	Pass	Pass	Fail	Fail	Fail	Fail	Fail	Fail	Fail	Fail	Pass	Pass	Pass	Pass	Fail	Fail	Fail	Fail	Pass	Pass	Pass	Pass	Pass	Pass	Pass	Pass	Pass	Pass	Pass	Pass	Pass	Pass	Fail	Fail	Pass	Pass	Pass	Pass	Pass	Pass
44	sc42	Pass	Pass	Pass	Pass	Pass	Pass	Pass	Pass	Pass	Pass	Fail	Fail	Fail	Fail	Fail	Fail	Pass	Pass	Pass	Pass	Pass	Pass	Fail	Fail	Fail	Fail	Pass	Pass	Pass	Pass	Pass	Pass	Fail	Fail	Pass	Pass	Fail	Fail	Pass	Pass	Fail	Fail	Pass	Pass	Fail	Fail	Pass	Pass
45	sc49	Pass	Pass	Pass	Pass	Pass	Pass	Pass	Pass	Pass	Pass	Fail	Fail	Fail	Fail	Pass	Pass	Pass	Pass	Pass	Pass	Fail	Fail	Pass	Pass	Fail	Fail	Pass	Pass	Pass	Pass	Pass	Pass	Fail	Fail	Fail	Fail	Fail	Fail	Fail	Fail	Fail	Fail	Pass	Pass	Fail	Fail	Pass	Pass
46	sc55	Pass	Pass	Pass	Pass	Pass	Pass	Pass	Pass	Pass	Pass	Pass	Pass	Fail	Fail	Pass	Pass	Pass	Pass	Pass	Pass	Fail	Fail	Fail	Fail	Fail	Fail	Pass	Pass	Pass	Pass	Pass	Pass	Fail	Fail	Pass	Pass	Fail	Fail	Pass	Pass	Fail	Fail	Pass	Pass	Fail	Fail	Pass	Pass
47	sc59	Pass	Pass	Pass	Pass	Pass	Pass	Pass	Pass	Pass	Pass	Fail	Fail	Fail	Fail	Fail	Fail	Fail	Fail	Pass	Pass	Pass	Pass	Fail	Fail	Fail	Fail	Pass	Pass	Pass	Pass	Pass	Pass	Pass	Pass	Pass	Pass	Fail	Fail	Pass	Pass	Fail	Fail	Pass	Pass	Fail	Fail	Pass	Pass
48	NTC28	Fail	Fail	Fail	Fail	Fail	Fail	Fail	Fail	Fail	Fail	Fail	Fail	Fail	Fail	Fail	Fail	Fail	Fail	Fail	Fail	Fail	Fail	Fail	Fail	Fail	Fail	Fail	Fail	Fail	Fail	Fail	Fail	Fail	Fail	Fail	Fail	Fail	Fail	Fail	Fail	Fail	Fail	Fail	Fail	Fail	Fail	Fail	Fail
49	NTC5	Fail	Fail	Fail	Fail	Fail	Fail	Fail	Fail	Fail	Fail	Fail	Fail	Fail	Fail	Fail	Fail	Fail	Fail	Fail	Fail	Fail	Fail	Fail	Fail	Fail	Fail	Fail	Fail	Fail	Fail	Fail	Fail	Fail	Fail	Fail	Fail	Fail	Fail	Fail	Fail	Fail	Fail	Fail	Fail	Fail	Fail	Fail	Fail
50	sc3	Pass	Pass	Pass	Pass	Fail	Fail	Pass	Pass	Pass	Pass	Pass	Pass	Fail	Fail	Fail	Fail	Fail	Fail	Pass	Pass	Pass	Pass	Fail	Fail	Pass	Pass	Pass	Pass	Pass	Pass	Pass	Pass	Pass	Pass	Pass	Pass	Fail	Fail	Pass	Pass	Fail	Fail	Pass	Pass	Fail	Fail	Pass	Pass
51	sc7	Pass	Pass	Pass	Pass	Pass	Pass	Pass	Pass	Pass	Pass	Pass	Pass	Fail	Fail	Pass	Pass	Fail	Fail	Pass	Pass	Fail	Fail	Fail	Fail	Fail	Fail	Pass	Pass	Pass	Pass	Pass	Pass	Pass	Pass	Pass	Pass	Fail	Fail	Pass	Pass	Fail	Fail	Fail	Fail	Pass	Pass	Pass	Pass
52	sc12	Pass	Pass	Pass	Pass	Pass	Pass	Pass	Pass	Pass	Pass	Pass	Pass	Fail	Fail	Fail	Fail	Fail	Fail	Pass	Pass	Fail	Fail	Fail	Fail	Fail	Fail	Pass	Pass	Pass	Pass	Pass	Pass	Pass	Pass	Pass	Pass	Fail	Fail	Pass	Pass	Fail	Fail	Pass	Pass	Fail	Fail	Pass	Pass
53	sc19	Pass	Pass	Pass	Pass	Pass	Pass	Pass	Pass	Pass	Pass	Pass	Pass	Fail	Fail	Fail	Fail	Fail	Fail	Pass	Pass	Fail	Fail	Fail	Fail	Fail	Fail	Pass	Pass	Pass	Pass	Pass	Pass	Pass	Pass	Pass	Pass	Pass	Pass	Pass	Pass	Fail	Fail	Pass	Pass	Fail	Fail	Pass	Pass
54	sc27	Pass	Pass	Pass	Pass	Pass	Pass	Pass	Pass	Pass	Pass	Fail	Fail	Fail	Fail	Fail	Fail	Pass	Pass	Pass	Pass	Pass	Pass	Fail	Fail	Fail	Fail	Pass	Pass	Pass	Pass	Pass	Pass	Pass	Pass	Fail	Fail	Fail	Fail	Pass	Pass	Fail	Fail	Fail	Fail	Pass	Pass	Fail	Pass
55	sc35	Pass	Pass	Pass	Pass	Pass	Pass	Pass	Pass	Pass	Pass	Fail	Fail	Fail	Fail	Fail	Fail	Fail	Fail	Pass	Pass	Fail	Fail	Fail	Fail	Fail	Fail	Pass	Pass	Pass	Pass	Pass	Pass	Pass	Pass	Fail	Fail	Pass	Pass	Pass	Pass	Fail	Fail	Pass	Pass	Fail	Fail	Pass	Pass
56	sc43	Pass	Pass	Pass	Pass	Pass	Pass	Pass	Pass	Pass	Pass	Fail	Fail	Fail	Fail	Pass	Pass	Pass	Pass	Pass	Pass	Pass	Pass	Fail	Fail	Fail	Fail	Pass	Pass	Pass	Pass	Pass	Pass	Pass	Pass	Pass	Pass	Fail	Fail	Fail	Fail	Fail	Fail	Fail	Fail	Fail	Fail	Pass	Pass
57	sc50	Pass	Pass	Pass	Pass	Pass	Pass	Pass	Pass	Pass	Pass	Pass	Pass	Fail	Fail	Fail	Fail	Fail	Fail	Pass	Pass	Pass	Pass	Fail	Fail	Fail	Fail	Pass	Pass	Pass	Pass	Pass	Pass	Pass	Pass	Pass	Pass	Fail	Fail	Pass	Pass	Fail	Fail	Pass	Pass	Fail	Fail	Pass	Pass
58	sc56	Pass	Pass	Pass	Pass	Pass	Pass	Pass	Pass	Pass	Pass	Pass	Pass	Fail	Fail	Fail	Fail	Fail	Fail	Pass	Pass	Fail	Fail	Fail	Fail	Fail	Fail	Pass	Pass	Pass	Pass	Pass	Pass	Fail	Fail	Fail	Fail	Pass	Pass	Pass	Pass	Fail	Fail	Pass	Pass	Pass	Pass	Pass	Pass
59	sc60	Pass	Pass	Pass	Pass	Pass	Pass	Pass	Pass	Pass	Pass	Fail	Fail	Fail	Fail	Fail	Fail	Pass	Pass	Pass	Pass	Pass	Pass	Fail	Fail	Fail	Fail	Pass	Pass	Pass	Pass	Pass	Pass	Fail	Fail	Pass	Pass	Fail	Fail	Pass	Pass	Fail	Fail	Pass	Pass	Fail	Fail	Pass	Pass
60	NTC29	Fail	Fail	Fail	Fail	Fail	Fail	Fail	Fail	Fail	Fail	Fail	Fail	Fail	Fail	Fail	Fail	Fail	Fail	Fail	Fail	Fail	Fail	Fail	Fail	Fail	Fail	Fail	Fail	Fail	Fail	Fail	Fail	Fail	Fail	Fail	Fail	Fail	Fail	Fail	Fail	Fail	Fail	Fail	Fail	Fail	Fail	Fail	Fail
61	NTC6	Fail	Fail	Fail	Fail	Fail	Fail	Fail	Fail	Fail	Fail	Fail	Fail	Fail	Fail	Fail	Fail	Fail	Fail	Fail	Fail	Fail	Fail	Fail	Fail	Fail	Fail	Fail	Fail	Fail	Fail	Fail	Fail	Fail	Fail	Fail	Fail	Fail	Fail	Fail	Fail	Fail	Fail	Fail	Fail	Fail	Fail	Fail	Fail
62	sc4	Pass	Pass	Pass	Pass	Pass	Pass	Pass	Pass	Pass	Pass	Pass	Pass	Fail	Fail	Fail	Fail	Fail	Fail	Pass	Pass	Pass	Pass	Fail	Fail	Fail	Fail	Pass	Pass	Pass	Pass	Pass	Pass	Fail	Fail	Pass	Pass	Fail	Fail	Pass	Pass	Fail	Fail	Pass	Pass	Fail	Fail	Pass	Pass
63	sc8	Pass	Pass	Pass	Pass	Pass	Pass	Pass	Pass	Pass	Pass	Pass	Pass	Fail	Fail	Fail	Fail	Fail	Fail	Pass	Pass	Fail	Fail	Fail	Fail	Fail	Fail	Pass	Pass	Pass	Pass	Pass	Pass	Pass	Pass	Pass	Pass	Pass	Pass	Pass	Pass	Fail	Fail	Pass	Pass	Fail	Fail	Pass	Pass
64	sc13	Pass	Pass	Pass	Pass	Pass	Pass	Pass	Pass	Pass	Pass	Fail	Fail	Fail	Fail	Fail	Fail	Pass	Pass	Pass	Pass	Pass	Pass	Fail	Fail	Fail	Fail	Pass	Pass	Pass	Pass	Pass	Pass	Pass	Pass	Pass	Pass	Fail	Fail	Pass	Pass	Fail	Fail	Pass	Pass	Fail	Fail	Pass	Pass
65	sc20	Pass	Pass	Pass	Pass	Pass	Pass	Fail	Fail	Pass	Pass	Fail	Fail	Fail	Fail	Fail	Fail	Fail	Fail	Pass	Pass	Pass	Pass	Pass	Pass	Fail	Fail	Pass	Pass	Pass	Pass	Pass	Pass	Pass	Pass	Pass	Pass	Fail	Fail	Pass	Pass	Pass	Pass	Fail	Fail	Pass	Pass	Pass	Pass
66	sc28	Fail	Fail	Fail	Fail	Fail	Fail	Fail	Fail	Fail	Fail	Fail	Fail	Fail	Fail	Fail	Fail	Fail	Fail	Fail	Fail	Fail	Fail	Fail	Fail	Fail	Fail	Fail	Fail	Fail	Fail	Fail	Fail	Fail	Fail	Fail	Fail	Fail	Fail	Fail	Fail	Fail	Fail	Fail	Fail	Fail	Fail	Fail	Fail
67	sc36	Pass	Pass	Pass	Pass	Pass	Pass	Fail	Fail	Pass	Pass	Fail	Fail	Fail	Fail	Fail	Pass	Pass	Pass	Pass	Pass	Pass	Pass	Fail	Fail	Fail	Fail	Pass	Pass	Pass	Pass	Pass	Pass	Pass	Pass	Pass	Pass	Fail	Fail	Fail	Fail	Fail	Fail	Fail	Fail	Fail	Fail	Pass	Pass
68	sc44	Pass	Pass	Pass	Pass	Fail	Fail	Fail	Fail	Pass	Pass	Fail	Fail	Fail	Fail	Fail	Fail	Fail	Fail	Pass	Pass	Pass	Pass	Fail	Fail	Fail	Fail	Pass	Pass	Pass	Pass	Pass	Pass	Pass	Pass	Fail	Fail	Fail	Fail	Pass	Pass	Pass	Pass	Fail	Fail	Pass	Pass	Fail	Fail
69	sc51	Pass	Pass	Pass	Pass	Pass	Pass	Pass	Pass	Pass	Pass	Fail	Fail	Fail	Fail	Pass	Pass	Fail	Fail	Pass	Pass	Fail	Fail	Fail	Fail	Fail	Fail	Pass	Pass	Pass	Pass	Pass	Pass	Pass	Pass	Pass	Pass	Pass	Pass	Fail	Fail	Fail	Fail	Pass	Pass	Fail	Fail	Pass	Pass
70	sc57	Pass	Pass	Pass	Pass	Pass	Pass	Fail	Fail	Pass	Pass	Pass	Pass	Fail	Fail	Fail	Fail	Fail	Fail	Pass	Pass	Pass	Pass	Fail	Fail	Fail	Fail	Pass	Pass	Pass	Pass	Pass	Pass	Fail	Fail	Pass	Pass	Fail	Fail	Pass	Pass	Fail	Fail	Fail	Fail	Fail	Fail	Pass	Pass
71	sc61	Pass	Pass	Pass	Pass	Pass	Pass	Pass	Pass	Pass	Pass	Pass	Pass	Fail	Fail	Pass	Pass	Fail	Fail	Pass	Pass	Fail	Fail	Fail	Fail	Fail	Fail	Pass	Pass	Pass	Pass	Pass	Pass	Fail	Fail	Fail	Fail	Fail	Fail	Pass	Pass	Fail	Fail	Fail	Fail	Fail	Fail	Pass	Pass
72	NTC30	Fail	Fail	Fail	Fail	Fail	Fail	Fail	Fail	Fail	Fail	Fail	Fail	Fail	Fail	Fail	Fail	Fail	Fail	Fail	Fail	Fail	Fail	Fail	Fail	Fail	Fail	Fail	Fail	Fail	Fail	Fail	Fail	Fail	Fail	Fail	Fail	Fail	Fail	Fail	Fail	Fail	Fail	Fail	Fail	Fail	Fail	Fail	Fail
73	NTC7	Fail	Fail	Fail	Fail	Fail	Fail	Fail	Fail	Fail	Fail	Fail	Fail	Fail	Fail	Fail	Fail	Fail	Fail	Fail	Fail	Fail	Fail	Fail	Fail	Fail	Fail	Fail	Fail	Fail	Fail	Fail	Fail	Fail	Fail	Fail	Fail	Fail	Fail	Fail	Fail	Fail	Fail	Fail	Fail	Fail	Fail	Fail	Fail
74	NTC11	Fail	Fail	Fail	Fail	Fail	Fail	Fail	Fail	Fail	Fail	Fail	Fail	Fail	Fail	Fail	Fail	Fail	Fail	Fail	Fail	Fail	Fail	Fail	Fail	Fail	Fail	Fail	Fail	Fail	Fail	Fail	Fail	Fail	Fail	Fail	Fail	Fail	Fail	Fail	Fail	Fail	Fail	Fail	Fail	Fail	Fail	Fail	Fail
75	NTC15	Fail	Fail	Fail	Fail	Fail	Fail	Fail	Fail	Fail	Fail	Fail	Fail	Fail	Fail	Fail	Fail	Fail	Fail	Fail	Fail	Fail	Fail	Fail	Fail	Fail	Fail	Fail	Fail	Fail	Fail	Fail	Fail	Fail	Fail	Fail	Fail	Fail	Fail	Fail	Fail	Fail	Fail	Fail	Fail	Fail	Fail	Fail	Fail
76	sc14	Pass	Pass	Pass	Pass	Pass	Pass	Pass	Pass	Pass	Pass	Pass	Pass	Fail	Fail	Fail	Fail	Pass	Pass	Pass	Pass	Pass	Pass	Fail	Fail	Fail	Fail	Pass	Pass	Pass	Pass	Pass	Pass	Fail	Fail	Pass	Pass	Fail	Fail	Fail	Fail	Fail	Fail	Pass	Pass	Pass	Pass	Pass	Pass
77	sc21	Pass	Pass	Pass	Pass	Pass	Pass	Pass	Pass	Pass	Pass	Fail	Fail	Fail	Fail	Pass	Pass	Fail	Fail	Pass	Pass	Pass	Pass	Fail	Fail	Fail	Fail	Pass	Pass	Pass	Pass	Pass	Pass	Pass	Pass	Pass	Pass	Fail	Fail	Pass	Pass	Fail	Fail	Pass	Pass	Fail	Fail	Pass	Pass
78	sc29	Pass	Pass	Pass	Pass	Fail	Fail	Pass	Pass	Pass	Pass	Fail	Fail	Fail	Fail	Fail	Fail	Fail	Fail	Pass	Pass	Pass	Pass	Fail	Fail	Fail	Fail	Pass	Pass	Pass	Pass	Pass	Pass	Fail	Fail	Pass	Pass	Fail	Fail	Pass	Pass	Fail	Fail	Pass	Pass	Fail	Fail	Pass	Pass
79	sc37	Pass	Pass	Pass	Pass	Pass	Pass	Pass	Pass	Pass	Pass	Fail	Fail	Fail	Fail	Fail	Fail	Fail	Fail	Pass	Pass	Fail	Fail	Fail	Fail	Fail	Fail	Pass	Pass	Pass	Pass	Pass	Pass	Pass	Pass	Pass	Pass	Pass	Pass	Fail	Fail	Fail	Fail	Pass	Pass	Fail	Fail	Pass	Pass
80	sc45	Pass	Pass	Pass	Pass	Pass	Pass	Pass	Pass	Pass	Pass	Fail	Fail	Fail	Fail	Fail	Fail	Fail	Fail	Pass	Pass	Fail	Fail	Fail	Fail	Fail	Fail	Pass	Pass	Pass	Pass	Pass	Pass	Fail	Fail	Fail	Fail	Pass	Pass	Pass	Pass	Fail	Fail	Pass	Pass	Pass	Pass	Pass	Pass
81	sc52	Pass	Pass	Pass	Pass	Pass	Pass	Pass	Pass	Pass	Pass	Fail	Fail	Fail	Fail	Fail	Fail	Fail	Fail	Pass	Pass	Fail	Fail	Fail	Fail	Fail	Fail	Pass	Pass	Pass	Pass	Pass	Pass	Fail	Fail	Pass	Pass	Fail	Fail	Pass	Pass	Fail	Fail	Pass	Pass	Fail	Fail	Pass	Pass
82	sc64	Pass	Pass	Pass	Pass	Pass	Pass	Pass	Pass	Pass	Pass	Fail	Fail	Fail	Fail	Fail	Fail	Fail	Fail	Pass	Pass	Pass	Pass	Fail	Fail	Fail	Fail	Pass	Pass	Pass	Pass	Pass	Pass	Pass	Pass	Pass	Pass	Fail	Fail	Pass	Pass	Fail	Fail	Pass	Pass	Pass	Pass	Pass	Pass
83	sc65	Pass	Pass	Pass	Pass	Pass	Pass	Pass	Pass	Pass	Pass	Fail	Fail	Fail	Fail	Fail	Fail	Fail	Fail	Pass	Pass	Fail	Fail	Fail	Fail	Fail	Fail	Pass	Pass	Pass	Pass	Pass	Pass	Pass	Pass	Pass	Pass	Pass	Pass	Pass	Pass	Fail	Fail	Pass	Pass	Fail	Fail	Pass	Pass
84	NTC31	Fail	Fail	Fail	Fail	Fail	Fail	Fail	Fail	Fail	Fail	Fail	Fail	Fail	Fail	Fail	Fail	Fail	Fail	Fail	Fail	Fail	Fail	Fail	Fail	Fail	Fail	Fail	Fail	Fail	Fail	Fail	Fail	Fail	Fail	Fail	Fail	Fail	Fail	Fail	Fail	Fail	Fail	Fail	Fail	Fail	Fail	Fail	Fail
85	NTC8	Fail	Fail	Fail	Fail	Fail	Fail	Fail	Fail	Fail	Fail	Fail	Fail	Fail	Fail	Fail	Fail	Fail	Fail	Fail	Fail	Fail	Fail	Fail	Fail	Fail	Fail	Fail	Fail	Fail	Fail	Fail	Fail	Fail	Fail	Fail	Fail	Fail	Fail	Fail	Fail	Fail	Fail	Fail	Fail	Fail	Fail	Fail	Fail
86	NTC12	Fail	Fail	Fail	Fail	Fail	Fail	Fail	Fail	Fail	Fail	Fail	Fail	Fail	Fail	Fail	Fail	Fail	Fail	Fail	Fail	Fail	Fail	Fail	Fail	Fail	Fail	Fail	Fail	Fail	Fail	Fail	Fail	Fail	Fail	Fail	Fail	Fail	Fail	Fail	Fail	Fail	Fail	Fail	Fail	Fail	Fail	Fail	Fail
87	NTC16	Fail	Fail	Fail	Fail	Fail	Fail	Fail	Fail	Fail	Fail	Fail	Fail	Fail	Fail	Fail	Fail	Fail	Fail	Fail	Fail	Fail	Fail	Fail	Fail	Fail	Fail	Fail	Fail	Fail	Fail	Fail	Fail	Fail	Fail	Fail	Fail	Fail	Fail	Fail	Fail	Fail	Fail	Fail	Fail	Fail	Fail	Fail	Fail
88	Neg	Fail	Fail	Fail	Fail	Fail	Fail	Fail	Fail	Fail	Fail	Fail	Fail	Fail	Fail	Fail	Fail	Fail	Fail	Fail	Fail	Fail	Fail	Fail	Fail	Fail	Fail	Fail	Fail	Fail	Fail	Fail	Fail	Fail	Fail	Fail	Fail	Fail	Fail	Fail	Fail	Fail	Fail	Fail	Fail	Fail	Fail	Fail	Fail
89	sc22	Pass	Pass	Pass	Pass	Pass	Pass	Pass	Pass	Pass	Pass	Pass	Pass	Fail	Fail	Fail	Fail	Fail	Fail	Pass	Pass	Fail	Fail	Fail	Fail	Fail	Fail	Pass	Pass	Pass	Pass	Pass	Pass	Pass	Pass	Pass	Pass	Pass	Pass	Fail	Fail	Fail	Fail	Pass	Pass	Fail	Fail	Pass	Pass
90	sc30	Pass	Pass	Pass	Pass	Pass	Pass	Fail	Fail	Pass	Pass	Pass	Pass	Fail	Fail	Fail	Fail	Fail	Fail	Pass	Pass	Fail	Fail	Fail	Fail	Fail	Fail	Pass	Pass	Pass	Pass	Pass	Pass	Fail	Fail	Pass	Pass	Fail	Fail	Pass	Pass	Fail	Fail	Pass	Pass	Fail	Fail	Pass	Pass
91	sc38	Pass	Pass	Pass	Pass	Pass	Pass	Pass	Pass	Pass	Pass	Fail	Fail	Fail	Fail	Pass	Pass	Fail	Fail	Pass	Pass	Pass	Pass	Fail	Fail	Fail	Fail	Pass	Pass	Pass	Pass	Pass	Pass	Fail	Fail	Pass	Pass	Fail	Fail	Pass	Pass	Fail	Fail	Pass	Pass	Fail	Fail	Pass	Pass
92	sc46	Pass	Pass	Pass	Pass	Pass	Pass	Pass	Pass	Pass	Pass	Fail	Fail	Fail	Fail	Fail	Fail	Pass	Pass	Pass	Pass	Pass	Pass	Fail	Fail	Fail	Fail	Pass	Pass	Pass	Pass	Pass	Pass	Pass	Pass	Pass	Pass	Fail	Fail	Pass	Pass	Fail	Fail	Pass	Pass	Fail	Fail	Pass	Pass
93	sc53	Pass	Pass	Pass	Pass	Pass	Pass	Pass	Pass	Pass	Pass	Fail	Fail	Fail	Fail	Fail	Fail	Pass	Pass	Fail	Fail	Fail	Fail	Fail	Fail	Pass	Pass	Pass	Pass	Pass	Pass	Pass	Pass	Pass	Pass	Pass	Pass	Pass	Pass	Pass	Pass	Fail	Fail	Pass	Pass	Fail	Fail	Pass	Pass
94	NTC20	Fail	Fail	Fail	Fail	Fail	Fail	Fail	Fail	Fail	Fail	Fail	Fail	Fail	Fail	Fail	Fail	Fail	Fail	Fail	Fail	Fail	Fail	Fail	Fail	Fail	Fail	Fail	Fail	Fail	Fail	Fail	Fail	Fail	Fail	Fail	Fail	Fail	Fail	Fail	Fail	Fail	Fail	Fail	Fail	Fail	Fail	Fail	Fail
95	NTC24	Fail	Fail	Fail	Fail	Fail	Fail	Fail	Fail	Fail	Fail	Fail	Fail	Fail	Fail	Fail	Fail	Fail	Fail	Fail	Fail	Fail	Fail	Fail	Fail	Fail	Fail	Fail	Fail	Fail	Fail	Fail	Fail	Fail	Fail	Fail	Fail	Fail	Fail	Fail	Fail	Fail	Fail	Fail	Fail	Fail	Fail	Fail	Fail
96	NTC32	Fail	Fail	Fail	Fail	Fail	Fail	Fail	Fail	Fail	Fail	Fail	Fail	Fail	Fail	Fail	Fail	Fail	Fail	Fail	Fail	Fail	Fail	Fail	Fail	Fail	Fail	Fail	Fail	Fail	Fail	Fail	Fail	Fail	Fail	Fail	Fail	Fail	Fail	Fail	Fail	Fail	Fail	Fail	Fail	Fail	Fail	Fail	Fail
[truncated: 48 more columns]

## Sheet: ED9.5 Chip 1
Chip Run Info			96.96 (136x)	M96 Protocol	ROX	FAM-MGB
Application Version	3.0.2
Application Build	20100811.2212
Export Type	Heatmap Results : Inlet-based View
Quality Threshold	0.7
Baseline Correction Method	Linear
Ct Threshold Method	Auto (Detectors)
FAM-MGB Ct
		1	2	3	4	5	6	7	8	9	10	11	12	13	14	15	16	17	18	19	20	21	22	23	24	25	26	27	28	29	30	31	32	33	34	35	36	37	38	39	40	41	42	43	44	45	46	47	48
		Ptprc	Itga2	PDGFRa	Itgb2	Tbx3	Myl7	Ptprc	Itga2	PDGFRa	Itgb2	Tbx3	Myl7	Pecam	Vwf	Mef2c	Itga1	Cx45	Myl2	Pecam	Vwf	Mef2c	Itga1	Cx45	Myl2	CD36	PDGFRb	Itga7	Atp1b1	Sdha	Nkx2.5	CD36	PDGFRb	Itga7	Atp1b1	Sdha	Nkx2.5	Gata4	Twist	ddr2	Itga3	Ywhaz	Tbx18	Gata4	Twist	ddr2	Itga3	Ywhaz	Tbx18
1	sc1	999	999	999	999	999	7.80577	999	999	999	999	999	7.92666	999	999	15.5897	999	17.7196	10.4258	999	999	15.9655	999	18.2006	10.4986	19.2169	999	999	14.2291	15.4271	15.8341	19.8843	999	999	14.2455	15.5834	16.2507	13.9286	999	999	19.1633	16.1309	999	14.5298	999	999	19.1123	16.3749	999
2	sc9	999	18.1355	999	999	999	18.5605	999	18.2166	999	999	999	18.6498	12.6121	18.2683	14.2946	16.0788	18.77	999	12.8052	18.698	14.715	16.0788	19.4281	999	999	999	999	999	15.0264	999	999	999	999	999	15.1598	999	999	999	999	15.33	15.2233	999	999	21.1923	999	15.3751	15.2958	999
3	sc17	999	999	17.9962	999	999	9.21433	999	999	18.3161	999	999	9.37859	999	999	15.6633	999	20.1204	9.5325	999	999	16.1061	999	20.7465	9.61198	20.3253	999	999	13.9374	14.6776	15.6735	20.9946	999	999	13.9332	14.8228	15.7638	12.9078	999	999	17.6274	15.6689	999	13.4921	999	999	17.5828	16.0985	999
4	sc25	999	999	999	999	16.1045	7.98229	999	999	999	999	16.5547	8.08448	999	999	15.9326	18.9517	19.2059	9.47344	999	999	16.3551	18.881	19.7356	9.52566	19.1952	999	999	14.5018	14.4546	16.5202	19.8078	999	999	14.5295	14.6383	16.5896	12.5098	999	999	19.0466	16.4981	999	13.1334	999	999	19.2389	16.7328	999
5	sc33	999	999	16.229	999	17.2713	9.42613	999	999	16.3278	999	17.4342	9.56967	999	999	15.3176	999	17.4621	999	999	999	15.6312	999	17.9	999	18.06	999	999	12.5698	14.7659	15.2773	18.4945	999	999	12.5645	14.9593	15.0293	11.874	999	999	999	15.352	999	12.2335	999	999	999	15.4133	999
6	sc41	999	999	15.771	999	999	17.5657	999	999	15.7566	999	999	17.6191	999	999	999	16.5658	19.0144	999	999	999	999	16.5341	19.5273	999	17.2255	18.0268	999	16.9631	15.9201	999	17.6889	18.5197	999	17.0016	16.062	999	14.6187	999	17.0526	18.3265	15.9476	999	15.0576	15.7263	17.1546	18.1776	15.8484	999
7	sc49	999	999	18.5363	999	19.2431	8.76761	999	999	18.3704	999	19.5941	8.87984	999	999	15.1444	999	20.2558	11.6668	999	999	15.5016	999	20.9094	11.8404	18.9409	999	999	13.2995	15.0575	16.003	19.773	999	999	13.3245	15.2023	15.9824	12.8228	999	999	999	16.4792	999	13.2076	999	999	999	16.6492	999
8	NT17	20.4162	999	999	999	999	999	20.387	999	999	999	999	999	999	999	20.7602	999	999	999	999	999	21.1466	999	999	999	999	999	999	999	20.9039	999	999	999	999	999	20.9968	999	999	999	999	999	999	999	999	999	999	999	999	999
9	sc57	999	999	16.0175	999	999	17.6531	999	999	16.1481	999	999	17.6147	13.709	16.4183	16.9162	15.3014	17.7182	17.98	13.9091	16.7479	17.2769	15.4743	18.2556	18.5118	999	999	999	999	15.5981	999	999	999	999	999	15.8678	999	10.699	999	999	999	16.8267	999	10.9997	14.6483	999	999	17.1566	999
10	NT1	999	999	999	999	999	999	999	999	999	999	999	999	999	999	19.6846	999	999	19.0406	999	999	20.0287	999	999	19.271	999	999	999	999	999	999	999	999	999	999	999	999	999	999	999	999	999	999	999	999	999	999	999	999
11	NT9	999	999	999	999	999	999	999	999	999	999	999	999	999	999	19.6644	999	999	999	999	999	20.3554	999	999	999	999	999	999	999	21.0268	999	999	999	999	999	21.1372	999	999	999	999	999	999	999	999	999	999	999	999	999
12	NT25	999	999	999	999	999	999	999	999	999	999	999	999	999	999	999	999	999	999	999	999	999	999	999	999	999	999	999	999	999	999	999	999	999	999	999	999	999	999	999	999	999	999	999	999	999	999	999	999
13	sc2	19.8174	999	19.659	999	999	999	19.4227	999	19.3981	999	999	999	13.3698	15.6082	16.8553	17.9092	23.2317	999	13.6182	15.891	17.21	17.9079	24.1068	999	999	18.9319	999	14.7639	15.9597	999	999	19.4502	999	14.7472	16.2321	999	11.5657	999	999	999	15.5132	999	11.9097	16.7649	999	999	15.5742	999
14	sc10	999	999	999	999	999	16.947	999	999	999	999	999	16.8745	12.2229	16.0568	15.1121	999	19.8487	999	12.4122	16.3944	15.4997	999	20.491	999	20.2642	999	999	999	15.2515	999	21.1375	999	999	999	15.3306	999	11.6506	999	999	999	15.2036	999	12.0135	17.2607	999	999	14.9357	999
15	sc18	19.7204	19.5822	999	19.7079	999	17.7109	19.6076	19.6705	999	19.8053	999	17.6558	12.9858	15.6083	16.1098	15.1437	18.212	999	13.2063	15.9235	16.6342	15.2323	18.9338	999	999	19.019	999	999	15.4495	999	999	19.6692	999	999	15.694	999	15.0355	999	999	19.1236	16.3534	999	15.7686	19.9599	999	19.0182	16.7766	999
16	sc26	999	999	999	999	999	8.23694	999	999	999	999	999	8.33969	999	999	15.4477	999	18.2208	18.5446	999	999	15.8	999	18.7675	18.8397	18.3717	999	999	13.9696	15.5356	16.2186	18.9243	999	999	14.0747	15.6829	16.3765	12.8994	999	999	17.9018	14.9307	999	13.3027	999	999	17.8748	15.2615	21.3986
17	sc34	999	999	19.2131	999	999	7.75617	999	999	19.3955	999	999	7.82456	999	999	15.151	999	18.6259	17.8802	999	999	15.4479	999	19.218	17.9781	17.2673	999	999	13.9087	15.6072	15.5235	17.6385	999	999	13.8578	15.8081	15.6394	12.9767	999	999	19.3829	15.5351	999	13.851	999	999	19.2537	15.9044	999
18	sc42	999	999	999	999	999	7.8156	999	999	999	999	999	7.91577	999	999	15.0583	17.3541	18.9568	10.6109	999	999	15.4301	17.315	19.3515	10.7379	17.2468	999	999	13.961	15.0519	15.987	17.7137	999	999	14.0097	15.2186	15.9623	12.8945	999	999	15.4345	17.2965	999	13.3233	999	999	15.4664	16.6875	999
19	sc50	999	999	999	999	16.7822	9.31095	999	999	999	999	16.9935	9.41953	999	999	16.0167	999	999	9.29395	999	999	16.6121	999	999	9.49208	16.2548	999	999	12.1947	15.7458	15.3955	16.775	999	999	12.1943	15.9214	15.3195	12.186	999	999	999	16.3031	999	12.5363	999	999	999	15.9563	999
20	NT18	999	999	999	999	999	999	999	999	999	999	999	999	999	999	21.1212	999	999	999	999	999	21.5724	999	999	999	999	999	999	999	999	999	999	999	999	999	999	999	999	999	999	999	999	999	999	999	999	999	999	999
21	sc58	999	999	16.5288	999	18.2353	8.35814	999	999	16.5373	999	18.5669	8.46884	999	999	18.3149	999	18.4819	9.01635	999	999	18.6855	999	19.0129	9.20909	18.4871	999	999	14.1005	14.0398	14.9092	18.9119	999	999	14.1224	14.1956	14.9047	12.3329	999	999	17.7447	15.6201	999	12.6806	999	999	17.5749	15.4701	999
22	NT2	20.0964	999	999	999	999	999	19.7869	999	999	999	999	999	999	999	999	999	999	999	999	999	999	999	999	999	999	999	999	999	999	999	999	999	999	999	999	999	999	999	999	999	999	999	999	999	999	999	999	999
23	NT10	999	999	999	999	999	999	999	999	999	999	999	999	999	999	19.8032	999	999	999	999	999	20.1778	999	999	999	999	999	999	999	999	999	999	999	999	999	999	999	999	999	999	999	999	999	999	999	999	999	999	999
24	NT26	999	999	999	999	999	999	999	999	999	999	999	999	999	999	999	999	999	999	999	999	999	999	999	999	999	999	999	999	999	999	999	999	999	999	999	999	999	999	999	999	999	999	999	999	999	999	999	999
25	sc3	999	999	14.1589	999	18.6269	999	999	999	14.1322	999	18.9689	999	15.5405	18.3228	999	999	18.2711	999	15.6876	18.6149	999	999	18.7712	999	999	999	999	999	16.0277	999	999	999	999	999	16.3075	999	10.9331	999	999	999	16.893	999	11.2931	16.4853	999	999	16.751	999
26	sc11	999	999	18.4344	999	18.8808	8.23642	999	999	18.4605	999	19.0642	8.31903	999	999	14.3136	999	18.1876	15.0331	999	999	14.7544	999	18.7243	15.3305	999	999	999	14.2232	15.6203	17.0363	999	999	999	14.2267	15.7826	17.173	11.4972	999	999	999	15.9618	999	11.7939	999	999	999	16.3715	999
27	sc19	25.3801	999	999	999	16.9131	7.08443	25.4579	999	999	999	17.0504	7.16952	999	999	14.0597	999	16.9629	8.51101	999	999	14.3852	999	17.4502	8.66136	999	999	999	12.9607	14.4258	14.6371	999	999	999	13.039	14.7049	15.0613	11.6607	999	999	16.5386	15.34	999	12.1007	19.8005	999	16.4641	15.5107	999
28	sc27	999	20.3396	999	999	999	999	999	20.4138	999	999	999	999	12.9044	15.3461	17.5925	16.7658	18.7324	999	13.1749	15.7963	18.1502	16.7675	19.307	999	999	999	18.206	999	16.1525	999	999	999	18.5361	999	16.2612	999	10.7478	999	999	999	17.6202	999	11.0458	16.2081	999	999	18.1574	999
29	sc35	20.0762	999	18.9456	999	18.8549	8.77973	20.3242	999	19.1737	999	19.2696	8.8744	999	999	14.817	999	17.1569	12.6828	999	999	15.2188	999	17.7587	12.846	21.3569	999	999	13.8635	15.5442	14.8877	21.7932	999	999	13.8581	15.8261	15.2726	12.4687	999	999	19.2785	15.5617	999	12.9804	999	999	19.1825	15.8118	999
30	sc43	999	19.2072	14.8571	999	999	999	999	19.3768	14.9436	999	999	999	13.7813	16.6153	18.9027	17.1477	999	999	13.9847	16.9849	19.4028	17.0603	999	999	999	999	16.9156	999	15.9977	999	999	999	17.2373	999	16.1964	999	11.6564	999	999	999	15.3251	999	11.9748	15.7323	999	999	14.8662	999
31	sc51	999	999	999	999	999	6.59958	999	999	999	999	999	6.62607	999	999	14.0545	17.2055	16.3019	10.9528	999	999	14.6146	17.374	16.6881	11.0987	18.4413	999	999	13.3291	13.8655	14.2892	18.817	999	999	13.3615	14.0253	14.4654	11.9376	999	999	16.3619	14.9987	999	12.1946	21.448	999	15.9965	14.5593	999
32	NT19	999	999	999	999	999	999	999	999	999	999	999	999	999	999	999	999	999	999	999	999	999	999	999	999	999	999	999	999	999	999	999	999	999	999	999	999	999	999	999	999	999	999	999	999	999	999	999	999
33	sc59	999	999	16.4067	999	999	999	999	999	16.4802	999	999	999	13.251	14.9307	17.768	17.2767	17.9907	999	13.5062	15.2798	18.2547	17.2223	18.7086	999	999	999	999	999	16.6409	999	999	999	999	999	16.768	999	11.8407	999	999	999	16.0515	999	12.2343	19.9936	999	999	16.158	999
34	NT3	999	999	999	999	999	999	999	999	999	999	999	999	999	999	999	999	999	999	999	999	999	999	999	999	999	999	999	999	999	999	999	999	999	999	999	999	999	999	999	999	999	999	999	999	999	999	999	999
35	NT11	999	999	999	999	999	999	999	999	999	999	999	999	999	999	19.5251	999	999	999	999	999	20.2328	999	999	999	999	999	999	999	999	999	999	999	999	999	999	999	999	999	999	999	999	999	999	999	999	999	999	999
36	NT27	999	999	999	999	999	999	999	999	999	999	999	999	999	999	999	999	999	999	999	999	999	999	999	999	999	999	999	999	999	999	999	999	999	999	999	999	999	999	999	999	999	999	999	999	999	999	999	999
37	sc4	999	999	16.6101	19.6	999	999	999	999	16.4414	19.5322	999	999	14.2752	16.6376	20.1036	16.2085	19.0809	999	14.4345	16.956	20.4137	16.194	19.7327	999	999	999	18.3481	999	15.6906	999	999	999	18.3383	999	15.8463	999	10.9382	999	999	999	15.9287	999	11.198	15.8569	999	999	15.8447	999
38	sc12	999	999	16.5705	999	999	8.39629	999	999	16.4308	999	999	8.50942	999	999	14.7425	999	18.9406	999	999	999	15.1546	999	19.5368	999	20.0574	999	999	14.1981	15.9031	16.8908	20.6574	999	999	14.2452	16.0714	16.8897	12.3602	999	999	17.4472	20.1321	999	12.6439	999	999	17.3844	20.3482	22.4363
39	sc20	999	999	999	999	19.2844	7.95272	999	999	999	999	19.4435	8.02629	999	999	14.4834	19.3335	17.822	9.01917	999	999	14.9439	19.2437	18.3936	9.26824	17.7031	999	999	12.8722	14.5703	15.4242	18.2897	999	999	12.8872	14.7371	15.4593	12.3148	999	999	16.4746	16.3896	999	12.6599	999	999	16.4905	16.3443	22.9255
40	sc28	999	999	16.9007	999	999	7.83741	999	999	16.6286	999	999	7.93787	999	999	15.2437	999	17.6786	15.3053	999	999	15.4825	999	18.1242	15.4804	16.9	999	999	14.0156	15.492	15.9513	17.326	999	999	14.1102	15.6202	16.3558	12.4701	999	999	17.6411	16.8707	999	12.6961	999	999	17.6085	16.8516	999
41	sc36	999	999	18.5899	999	999	7.05565	999	999	18.3381	999	999	7.11482	999	999	14.0525	999	17.2502	999	999	999	14.5235	999	17.749	999	15.4525	999	18.2596	12.4399	14.2602	15.1355	16.044	999	18.8602	12.4689	14.5135	15.0805	10.6265	999	999	15.2748	14.8365	999	10.837	17.8344	999	15.1488	14.6502	18.6586
42	sc44	20.4923	999	999	999	999	6.82472	19.712	999	999	999	999	6.93966	999	999	13.3979	17.9125	15.6671	12.5195	999	999	13.7528	17.8736	16.2075	12.6973	19.891	999	15.2412	13.8535	14.3292	14.9462	20.7453	999	15.6122	13.8839	14.4964	15.0206	12.0607	999	999	15.4855	14.8153	999	12.4453	19.7421	999	15.4492	14.4926	999
43	sc52	999	999	17.1852	999	20.1239	7.66729	999	999	16.9687	999	20.3998	7.65485	999	999	14.5974	999	18.3903	999	999	999	14.9316	999	18.763	999	16.9108	999	999	14.2652	14.3725	16.9975	17.2968	999	999	14.2938	14.5231	17.0147	11.9801	999	999	999	15.043	999	12.437	999	999	999	15.1112	999
44	NT20	999	999	999	999	999	999	999	999	999	999	999	999	999	999	999	999	999	999	999	999	999	999	999	999	999	999	999	999	999	999	999	999	999	999	999	999	999	999	999	999	999	999	999	999	999	999	999	999
45	sc60	999	999	999	999	17.6834	8.605	999	999	999	999	17.5669	8.68738	999	999	15.5777	999	17.7467	999	999	999	15.969	999	18.3517	999	999	999	999	13.2827	15.9292	15.4353	999	999	999	13.3128	16.0649	15.4975	12.487	999	999	19.2481	16.8074	999	12.8055	21.3471	999	19.27	16.8875	999
46	NT4	999	999	999	999	999	999	999	999	999	999	999	999	999	999	999	999	999	999	999	999	999	999	999	999	999	999	999	999	999	999	999	999	999	999	999	999	999	999	999	999	999	999	999	999	999	999	999	999
47	NT12	999	999	999	999	999	999	999	999	999	999	999	999	999	999	20.5842	999	999	999	999	999	20.8379	999	999	999	999	999	999	999	999	999	999	999	999	999	999	999	999	999	999	999	999	999	999	999	999	999	999	999
48	NT28	999	999	999	999	999	999	999	999	999	999	999	999	999	999	999	999	999	999	999	999	999	999	999	999	999	999	999	999	999	999	999	999	999	999	999	999	999	999	999	999	999	999	999	999	999	999	999	999
49	sc5	999	999	16.0334	999	999	8.59115	999	999	15.9797	999	999	8.69727	999	999	14.6322	999	17.5626	999	999	999	14.963	999	18.0642	999	16.599	999	999	13.6647	15.5539	17.269	17.0332	999	999	13.6904	15.7111	17.431	12.1714	999	999	17.2883	15.6914	999	12.6545	20.2932	999	17.3665	16.1426	21.5407
50	sc13	19.6044	999	16.4432	999	999	999	19.9529	999	16.0626	999	999	999	14.7853	999	17.8573	17.6233	17.535	999	14.9949	999	18.2037	17.7249	18.0536	999	999	18.1374	999	16.4913	15.5963	999	999	18.5917	999	16.3406	15.7103	999	10.8845	999	999	999	17.6586	999	11.0722	14.9442	999	999	17.1008	999
51	sc21	999	999	14.4447	999	999	999	999	999	14.1434	999	999	999	14.9924	999	18.8625	16.5696	18.6022	999	15.25	999	19.3346	16.6797	19.1892	999	999	999	999	18.9294	15.8704	999	999	999	999	18.9469	15.9944	999	11.6446	999	999	17.7934	15.7613	999	12.0274	16.0547	999	17.8459	15.8634	999
52	sc29	999	999	999	999	999	7.95617	999	999	999	999	999	8.09107	999	999	13.9996	17.9893	17.6402	11.2325	999	999	14.4253	17.9989	18.2405	11.3857	999	999	16.5075	13.889	15.0855	14.7346	999	999	16.4024	13.9743	15.2412	14.7478	11.8307	999	999	17.0249	14.9197	999	12.1602	999	999	17.2141	14.7711	999
53	sc37	999	999	999	999	16.7658	8.61556	999	999	999	999	17.1917	8.68024	999	999	13.9902	16.9886	16.9837	16.0906	999	999	14.4278	17.0252	17.4759	16.2398	999	999	15.1964	14.9226	14.7617	15.3164	999	999	15.3799	14.9403	14.8977	15.417	12.9224	999	999	15.1181	14.9042	999	13.3962	999	999	15.1196	14.8145	999
54	sc45	999	999	16.9002	999	999	9.07483	999	999	16.8787	999	999	9.07023	19.1359	999	15.2585	999	19.1739	17.9483	19.4943	999	15.6276	999	19.7219	18.2539	17.314	999	999	14.7358	16.365	16.4233	17.7418	999	999	14.7435	16.4483	16.4797	12.5527	999	999	18.7575	15.8623	999	12.928	21.4618	999	18.5436	16.3236	999
55	sc53	999	999	999	999	999	999	999	999	999	999	999	999	12.0416	14.0407	15.8456	15.6389	20.9469	999	12.267	14.3641	16.151	15.6665	21.625	999	999	999	999	999	15.6418	17.7267	999	999	999	999	15.7273	17.5494	11.1547	999	999	999	16.1709	999	11.4609	21.0311	999	999	15.8091	999
56	NT21	999	999	999	999	999	999	999	999	999	999	999	999	999	999	20.04	999	999	999	999	999	20.7047	999	999	999	999	999	999	999	999	999	999	999	999	999	999	999	999	999	999	999	999	999	999	999	999	999	999	999
57	sc61	999	999	999	999	19.0302	9.44475	999	999	999	999	19.1604	9.58168	999	999	15.2178	19.1844	18.4716	999	999	999	15.6455	19.2322	19.0916	999	999	999	999	17.9967	16.5302	16.7259	999	999	999	17.9609	16.6659	16.8085	17.1558	999	999	16.6077	16.8638	999	17.8451	21.237	999	16.6313	16.714	999
58	NT5	999	999	999	999	999	999	999	999	999	999	999	999	999	999	19.3446	999	999	999	999	999	19.7494	999	999	999	999	999	999	999	999	999	999	999	999	999	999	999	999	999	999	999	999	999	999	999	999	999	999	999
59	NT13	999	999	999	999	999	999	999	999	999	999	999	999	999	999	999	999	999	999	999	999	999	999	999	999	999	999	999	999	999	999	999	999	999	999	999	999	999	999	999	999	999	999	999	999	999	999	999	999
60	NT29	999	999	999	999	999	999	999	999	999	999	999	999	999	999	999	999	999	999	999	999	999	999	999	999	999	999	999	999	999	999	999	999	999	999	999	999	999	999	999	999	999	999	999	999	999	999	999	999
61	sc6	999	999	999	999	999	10.0017	999	999	999	999	999	10.0611	999	999	17.7843	999	999	999	999	999	18.1024	999	999	999	999	999	999	18.6972	19.89	999	999	999	999	18.7384	20.0718	999	18.4826	999	999	999	18.0787	999	19.1534	999	999	999	17.812	999
62	sc14	999	999	17.3912	999	999	999	999	999	17.4548	999	999	999	12.8739	17.7293	16.4878	15.5811	17.734	999	13.0872	18.1043	16.6914	15.5372	18.1562	999	999	18.8622	16.8306	999	15.8745	999	999	19.461	16.8359	999	16.153	999	10.4641	999	999	999	18.2186	999	10.6822	15.4881	999	999	17.9113	999
63	sc22	20.2496	999	999	999	17.1427	10.6276	20.1604	999	999	999	17.3334	10.7298	999	999	13.2442	17.1668	17.897	999	999	999	13.5371	17.2478	18.4923	999	999	999	999	16.3866	15.4093	15.715	999	999	999	16.5066	15.6839	16.0388	14.8438	999	999	15.886	15.5727	999	15.303	20.6526	999	15.8791	15.3053	999
64	sc30	999	999	999	999	999	8.86911	999	999	999	999	999	8.9247	999	999	14.6686	17.125	19.6558	17.5295	999	999	15.0561	17.142	20.2777	17.6987	999	999	17.4163	16.1603	16.2039	15.5246	999	999	17.1828	16.2016	16.5702	15.7167	12.9049	999	999	16.4124	17.2193	999	13.4612	21.7681	999	16.3278	17.678	999
65	sc38	999	999	17.3213	19.647	19.3976	8.75464	999	999	17.3869	19.6173	19.6201	8.86073	999	999	12.3192	14.6247	16.694	14.3089	999	999	12.692	14.6135	17.1678	14.4425	20.7255	999	999	15.675	14.7633	14.1075	21.1338	999	999	15.7832	14.9401	14.1494	11.3834	999	999	15.9641	15.7939	999	11.8826	17.8219	999	15.9268	15.5242	21.9066
66	sc46	999	18.1753	16.5909	999	999	18.4858	999	18.3037	16.5764	999	999	18.3272	12.6625	15.5117	17.4225	15.3604	18.552	999	12.8637	15.8669	17.8574	15.3855	19.1573	999	999	999	999	999	16.1465	999	999	999	999	999	16.3527	999	10.5081	999	999	18.1869	16.1687	999	10.8048	14.7914	999	18.0818	16.1708	999
67	sc54	999	999	20.1905	999	999	7.68227	999	999	20.2078	999	999	7.86318	999	999	14.6105	18.5392	18.0891	12.0417	999	999	14.9861	18.4899	18.6727	12.2173	18.9122	999	999	13.843	15.3245	14.901	19.8059	999	999	13.8783	15.5637	14.9514	13.096	999	999	17.1802	15.2774	999	13.495	999	999	17.3223	15.6522	999
68	NT22	999	999	999	999	999	999	999	999	999	999	999	999	999	999	20.8217	999	999	999	999	999	21.6299	999	999	999	999	999	999	999	999	999	999	999	999	999	999	999	999	999	999	999	999	999	999	999	999	999	999	999
69	Pos1	19.2448	17.4122	10.3281	18.8942	13.0722	4.66063	19.3983	17.4938	10.4504	18.9582	13.2765	4.75642	9.16644	11.2912	9.47287	10.9991	12.1174	6.07775	9.28387	11.641	9.7325	11.0083	12.538	6.18093	13.3329	15.7079	13.2126	8.41386	9.34998	9.94853	13.781	16.0411	13.3681	8.466	9.53942	9.99691	6.31095	25.719	16.1745	11.8322	9.95185	999	6.54558	12.5612	16.0883	11.7927	9.78463	15.3806
70	NT6	999	999	999	999	999	999	999	999	999	999	999	999	999	999	20.8556	999	999	999	999	999	21.2814	999	999	999	999	999	999	999	999	999	999	999	999	999	999	999	999	999	999	999	999	999	999	999	999	999	999	999
71	NT14	999	999	999	999	999	999	999	999	999	999	999	999	999	999	999	999	999	999	999	999	999	999	999	999	999	999	999	999	999	999	999	999	999	999	999	999	999	999	999	999	999	999	999	999	999	999	999	999
72	NT30	999	999	999	999	999	999	999	999	999	999	999	999	999	999	999	999	999	999	999	999	999	999	999	999	999	999	999	999	999	999	999	999	999	999	999	999	999	999	999	999	999	999	999	999	999	999	999	999
73	sc7	999	999	999	999	17.9946	9.93534	999	999	999	999	18.1894	9.99694	999	999	14.73	18.3631	18.2786	14.0187	999	999	15.1362	18.344	18.9335	14.2959	16.4786	999	17.7031	15.4772	16.4915	999	16.9879	999	17.6064	15.2971	16.7542	999	999	999	999	15.6074	15.5904	999	999	999	999	15.7049	15.7345	999
74	sc15	999	999	15.7802	999	999	999	999	999	15.8113	999	999	999	14.2917	17.3549	18.6371	999	18.5887	999	14.4783	17.6624	19.0079	999	19.2719	999	999	999	999	999	17.1721	999	999	999	999	999	17.3667	999	11.7474	999	999	999	16.5	999	12.2607	17.9282	999	999	16.6385	999
75	sc23	999	999	18.1421	999	18.1959	7.97456	999	999	18.1787	999	18.3869	8.11963	18.9803	999	13.9406	999	17.5389	13.9069	19.1044	999	14.4055	999	18.0879	14.139	999	999	999	13.2142	15.3182	15.0917	999	999	999	13.2448	15.441	15.1172	11.7128	999	999	17.8338	15.473	999	12.1234	999	999	17.8327	15.6306	999
76	sc31	999	999	999	999	19.1821	7.86587	999	999	999	999	19.5209	7.96539	999	999	15.0317	19.1123	17.8381	11.8364	999	999	15.3621	18.9971	18.4257	12.0748	17.7799	999	999	13.6858	15.6132	15.9204	18.41	999	999	13.717	15.7266	15.9131	12.7589	999	999	16.9248	16.3461	999	13.2013	999	999	16.9117	16.3259	999
77	sc39	999	999	999	999	19.4025	8.42431	999	999	999	999	19.443	8.47157	999	999	14.6436	16.1054	17.4843	14.6576	999	999	15.0532	16.1999	18.1841	14.9105	18.5507	999	18.6881	14.1199	15.7813	15.6025	19.2192	999	18.7178	14.0995	15.9149	15.6345	13.381	999	999	15.6266	15.7091	999	13.9136	999	999	15.5534	15.5081	999
78	sc47	999	999	999	999	999	12.9663	999	999	999	999	999	13.0178	12.3232	18.444	15.9039	15.3621	20.1757	999	12.5276	18.9069	16.3459	15.3833	20.7393	999	999	17.4288	18.7097	999	15.838	999	999	17.7956	18.9608	999	15.9837	999	12.0041	999	999	18.1898	16.3962	999	12.5708	17.4893	999	17.9654	16.4268	999
79	sc55	999	19.8176	999	999	999	999	999	19.6519	999	999	999	999	12.5779	14.4989	15.7522	14.6783	17.5562	999	12.7745	14.8108	16.0664	14.6958	18.2083	999	999	999	999	999	15.6906	999	999	999	999	999	15.9008	999	10.8271	999	999	18.3427	15.9251	999	11.2212	17.6846	999	18.1413	16.2547	999
80	NT23	999	999	999	999	999	999	999	999	999	999	999	999	999	999	999	999	999	999	999	999	999	999	999	999	999	999	999	999	20.5853	999	999	999	999	999	20.776	999	999	999	999	999	999	999	999	999	999	999	999	999
81	Pos2	999	16.7185	11.9736	19.3533	13.6221	4.88641	999	16.7284	12.0214	19.4963	13.8503	4.93177	9.59666	11.86	9.60745	11.0739	12.5137	6.35518	9.76888	12.2088	9.93759	11.1064	12.9563	6.44742	12.8817	15.8121	13.898	8.62442	9.7387	10.0205	13.3749	16.1699	14.1658	8.53857	9.80422	10.0813	6.72155	26.4104	15.9657	11.8345	10.3351	999	6.93291	13.5428	16.1173	11.7931	10.2612	19.3906
82	NT7	999	999	999	999	999	999	999	999	999	999	999	999	999	999	999	999	999	999	999	999	999	999	999	999	999	999	999	999	19.8634	999	999	999	999	999	19.8181	999	999	999	999	999	999	999	999	999	999	999	999	999
83	NT15	999	999	999	999	999	999	999	999	999	999	999	999	999	999	20.8838	999	999	999	999	999	21.1247	999	999	999	999	999	999	999	999	999	999	999	999	999	999	999	999	999	999	999	999	999	999	999	999	999	999	999
84	NT31	999	999	999	999	999	999	999	999	999	999	999	999	999	999	20.8974	999	999	999	999	999	21.4884	999	999	999	999	999	999	999	999	999	999	999	999	999	999	999	999	999	999	999	999	999	999	999	999	999	999	999
85	sc8	21.4527	999	999	999	999	999	22.7149	999	999	999	999	999	999	18.9465	20.8276	999	999	999	999	19.2365	21.1314	999	999	999	999	999	999	999	999	999	999	999	999	999	999	999	999	999	999	999	999	999	999	999	999	999	999	999
86	sc16	999	999	999	999	999	999	999	999	999	999	999	999	999	999	19.7495	999	999	999	999	999	20.0963	999	999	999	999	999	999	999	999	999	999	999	999	999	999	999	999	999	999	999	999	999	999	999	999	999	999	999
87	sc24	999	999	999	999	999	8.65137	999	999	999	999	999	8.80451	999	999	13.903	17.0331	19.9628	999	999	999	14.2401	16.9138	20.477	999	999	999	17.9999	13.7505	15.3325	15.4204	999	999	18.1632	13.7482	15.4243	15.5176	13.926	999	999	18.108	16.8817	999	14.2876	20.2045	999	17.9651	17.0848	999
88	sc32	999	999	999	999	18.4987	8.06698	999	999	999	999	18.4262	8.2476	999	999	15.8494	999	18.5013	15.4508	999	999	16.2928	999	19.0757	15.6248	21.5012	999	999	13.6357	15.2445	16.0044	22.1389	999	999	13.6925	15.288	16.0167	12.4906	999	999	999	16.562	999	12.8524	999	999	999	16.8207	22.1798
89	sc40	999	999	999	999	21.3967	7.47214	999	999	999	999	22.0483	7.59586	999	999	14.3412	18.2296	17.8273	9.17536	999	999	14.6811	18.1162	18.289	9.42895	999	999	999	13.9241	14.2156	15.2816	999	999	999	13.9888	14.3206	15.3444	12.6485	999	999	19.1955	15.5799	999	13.0899	18.7283	999	19.0129	15.4517	999
90	sc48	999	999	14.6611	999	18.6411	9.76751	999	999	14.917	999	19.0592	9.9349	999	999	15.0306	999	16.4455	16.1052	999	999	15.5133	999	16.9336	16.2714	17.6578	18.551	999	13.4564	14.596	15.4816	18.0581	19.0056	999	13.4603	14.7007	15.3218	10.3888	999	16.2817	999	14.8337	999	10.6757	20.7701	16.3553	999	14.8332	999
91	sc56	19.7937	999	17.3379	999	999	7.87964	19.7578	999	17.3281	999	999	8.00624	999	999	13.0116	999	18.0009	999	999	999	13.7134	999	18.4476	999	16.0905	999	999	13.5422	14.8388	14.808	16.5378	999	999	13.5831	15.085	14.7881	11.5857	999	999	18.356	23.9707	999	11.9746	21.2285	999	18.3472	25.3532	999
92	NT24	999	999	999	999	999	999	999	999	999	999	999	999	999	999	21.883	999	999	999	999	999	22.2229	999	999	999	999	999	999	999	999	999	999	999	999	999	999	999	999	999	999	999	999	999	999	999	999	999	999	999
93	Neg	999	999	999	999	999	999	999	999	999	999	999	999	999	999	999	999	999	999	999	999	999	999	999	999	999	999	999	999	999	999	999	999	999	999	999	999	999	999	999	999	999	999	999	999	999	999	999	999
94	NT8	19.751	999	999	999	999	999	20.1825	999	999	999	999	999	999	999	999	999	999	999	999	999	999	999	999	999	999	999	999	999	999	999	999	999	999	999	999	999	999	999	999	999	999	999	999	999	999	999	999	999
95	NT16	999	999	999	999	999	999	999	999	999	999	999	999	999	999	999	999	999	999	999	999	999	999	999	999	999	999	999	999	999	999	999	999	999	999	999	999	999	999	999	999	999	999	999	999	999	999	999	999
96	NT32	999	999	999	999	999	999	999	999	999	999	999	999	999	999	999	999	999	999	999	999	999	999	999	999	999	999	999	999	999	999	999	999	999	999	999	999	999	999	999	999	999	999	999	999	999	999	999	999
Quality Results
		1	2	3	4	5	6	7	8	9	10	11	12	13	14	15	16	17	18	19	20	21	22	23	24	25	26	27	28	29	30	31	32	33	34	35	36	37	38	39	40	41	42	43	44	45	46	47	48
		Ptprc	Itga2	PDGFRa	Itgb2	Tbx3	Myl7	Ptprc	Itga2	PDGFRa	Itgb2	Tbx3	Myl7	Pecam	Vwf	Mef2c	Itga1	Cx45	Myl2	Pecam	Vwf	Mef2c	Itga1	Cx45	Myl2	CD36	PDGFRb	Itga7	Atp1b1	Sdha	Nkx2.5	CD36	PDGFRb	Itga7	Atp1b1	Sdha	Nkx2.5	Gata4	Twist	ddr2	Itga3	Ywhaz	Tbx18	Gata4	Twist	ddr2	Itga3	Ywhaz	Tbx18
1	sc1	Fail	Fail	Fail	Fail	Fail	Pass	Fail	Fail	Fail	Fail	Fail	Pass	Fail	Fail	Pass	Fail	Pass	Pass	Fail	Fail	Pass	Fail	Pass	Pass	Pass	Fail	Fail	Pass	Pass	Pass	Pass	Fail	Fail	Pass	Pass	Pass	Pass	Fail	Fail	Pass	Pass	Fail	Pass	Fail	Fail	Pass	Pass	Fail
2	sc9	Fail	Pass	Fail	Fail	Fail	Pass	Fail	Pass	Fail	Fail	Fail	Pass	Pass	Pass	Pass	Pass	Pass	Fail	Pass	Pass	Pass	Pass	Pass	Fail	Fail	Fail	Fail	Fail	Pass	Fail	Fail	Fail	Fail	Fail	Pass	Fail	Fail	Fail	Fail	Pass	Pass	Fail	Fail	Pass	Fail	Pass	Pass	Fail
3	sc17	Fail	Fail	Pass	Fail	Fail	Pass	Fail	Fail	Pass	Fail	Fail	Pass	Fail	Fail	Pass	Fail	Pass	Pass	Fail	Fail	Pass	Fail	Fail	Pass	Pass	Fail	Fail	Pass	Pass	Pass	Pass	Fail	Fail	Pass	Pass	Pass	Pass	Fail	Fail	Pass	Pass	Fail	Pass	Fail	Fail	Pass	Pass	Fail
4	sc25	Fail	Fail	Fail	Fail	Pass	Pass	Fail	Fail	Fail	Fail	Pass	Pass	Fail	Fail	Pass	Pass	Pass	Pass	Fail	Fail	Pass	Pass	Pass	Pass	Pass	Fail	Fail	Pass	Pass	Pass	Pass	Fail	Fail	Pass	Pass	Pass	Pass	Fail	Fail	Pass	Pass	Fail	Pass	Fail	Fail	Pass	Pass	Fail
5	sc33	Fail	Fail	Pass	Fail	Pass	Pass	Fail	Fail	Pass	Fail	Pass	Pass	Fail	Fail	Pass	Fail	Pass	Fail	Fail	Fail	Pass	Fail	Pass	Fail	Pass	Fail	Fail	Pass	Pass	Pass	Pass	Fail	Fail	Pass	Pass	Pass	Pass	Fail	Fail	Fail	Pass	Fail	Pass	Fail	Fail	Fail	Pass	Fail
6	sc41	Fail	Fail	Pass	Fail	Fail	Pass	Fail	Fail	Pass	Fail	Fail	Pass	Fail	Fail	Fail	Pass	Pass	Fail	Fail	Fail	Fail	Pass	Pass	Fail	Pass	Pass	Fail	Pass	Pass	Fail	Pass	Pass	Fail	Pass	Pass	Fail	Pass	Fail	Pass	Pass	Pass	Fail	Pass	Pass	Pass	Pass	Pass	Fail
7	sc49	Fail	Fail	Pass	Fail	Pass	Pass	Fail	Fail	Pass	Fail	Pass	Pass	Fail	Fail	Pass	Fail	Pass	Pass	Fail	Fail	Pass	Fail	Pass	Pass	Pass	Fail	Fail	Pass	Pass	Pass	Fail	Fail	Fail	Pass	Pass	Pass	Pass	Fail	Fail	Fail	Pass	Fail	Pass	Fail	Fail	Fail	Pass	Fail
8	NT17	Pass	Fail	Fail	Fail	Fail	Fail	Pass	Fail	Fail	Fail	Fail	Fail	Fail	Fail	Pass	Fail	Fail	Fail	Fail	Fail	Pass	Fail	Fail	Fail	Fail	Fail	Fail	Fail	Pass	Fail	Fail	Fail	Fail	Fail	Pass	Fail	Fail	Fail	Fail	Fail	Fail	Fail	Fail	Fail	Fail	Fail	Fail	Fail
9	sc57	Fail	Fail	Pass	Fail	Fail	Pass	Fail	Fail	Pass	Fail	Fail	Pass	Pass	Pass	Pass	Pass	Pass	Pass	Pass	Pass	Pass	Pass	Pass	Pass	Fail	Fail	Fail	Fail	Pass	Fail	Fail	Fail	Fail	Fail	Pass	Fail	Pass	Fail	Fail	Fail	Pass	Fail	Pass	Pass	Fail	Fail	Pass	Fail
10	NT1	Fail	Fail	Fail	Fail	Fail	Fail	Fail	Fail	Fail	Fail	Fail	Fail	Fail	Fail	Pass	Fail	Fail	Pass	Fail	Fail	Pass	Fail	Fail	Pass	Fail	Fail	Fail	Fail	Fail	Fail	Fail	Fail	Fail	Fail	Fail	Fail	Fail	Fail	Fail	Fail	Fail	Fail	Fail	Fail	Fail	Fail	Fail	Fail
11	NT9	Fail	Fail	Fail	Fail	Fail	Fail	Fail	Fail	Fail	Fail	Fail	Fail	Fail	Fail	Pass	Fail	Fail	Fail	Fail	Fail	Pass	Fail	Fail	Fail	Fail	Fail	Fail	Fail	Pass	Fail	Fail	Fail	Fail	Fail	Pass	Fail	Fail	Fail	Fail	Fail	Fail	Fail	Fail	Fail	Fail	Fail	Fail	Fail
12	NT25	Fail	Fail	Fail	Fail	Fail	Fail	Fail	Fail	Fail	Fail	Fail	Fail	Fail	Fail	Fail	Fail	Fail	Fail	Fail	Fail	Fail	Fail	Fail	Fail	Fail	Fail	Fail	Fail	Fail	Fail	Fail	Fail	Fail	Fail	Fail	Fail	Fail	Fail	Fail	Fail	Fail	Fail	Fail	Fail	Fail	Fail	Fail	Fail
13	sc2	Pass	Fail	Pass	Fail	Fail	Fail	Pass	Fail	Pass	Fail	Fail	Fail	Pass	Pass	Pass	Pass	Pass	Fail	Pass	Pass	Pass	Pass	Pass	Fail	Fail	Pass	Fail	Pass	Pass	Fail	Fail	Pass	Fail	Pass	Pass	Fail	Pass	Fail	Fail	Fail	Pass	Fail	Pass	Pass	Fail	Fail	Pass	Fail
14	sc10	Fail	Fail	Fail	Fail	Fail	Pass	Fail	Fail	Fail	Fail	Fail	Pass	Pass	Pass	Pass	Fail	Pass	Fail	Pass	Pass	Pass	Fail	Pass	Fail	Pass	Fail	Fail	Fail	Pass	Fail	Pass	Fail	Fail	Fail	Pass	Fail	Pass	Fail	Fail	Fail	Pass	Fail	Pass	Pass	Fail	Fail	Pass	Fail
15	sc18	Pass	Pass	Fail	Pass	Fail	Pass	Pass	Pass	Fail	Pass	Fail	Pass	Pass	Pass	Pass	Pass	Pass	Fail	Pass	Pass	Pass	Pass	Fail	Fail	Fail	Pass	Fail	Fail	Pass	Fail	Fail	Pass	Fail	Fail	Pass	Fail	Pass	Fail	Fail	Pass	Pass	Fail	Pass	Pass	Fail	Pass	Pass	Fail
16	sc26	Fail	Fail	Fail	Fail	Fail	Pass	Fail	Fail	Fail	Fail	Fail	Pass	Fail	Fail	Pass	Fail	Pass	Pass	Fail	Fail	Pass	Fail	Pass	Pass	Pass	Fail	Fail	Pass	Pass	Pass	Fail	Fail	Fail	Pass	Pass	Pass	Pass	Fail	Fail	Pass	Pass	Fail	Pass	Fail	Fail	Pass	Pass	Pass
17	sc34	Fail	Fail	Pass	Fail	Fail	Pass	Fail	Fail	Pass	Fail	Fail	Pass	Fail	Fail	Pass	Fail	Pass	Pass	Fail	Fail	Pass	Fail	Pass	Pass	Pass	Fail	Fail	Pass	Pass	Pass	Pass	Fail	Fail	Pass	Pass	Pass	Pass	Fail	Fail	Pass	Pass	Fail	Pass	Fail	Fail	Pass	Pass	Fail
18	sc42	Fail	Fail	Fail	Fail	Fail	Pass	Fail	Fail	Fail	Fail	Fail	Pass	Fail	Fail	Pass	Pass	Pass	Pass	Fail	Fail	Pass	Pass	Pass	Pass	Pass	Fail	Fail	Pass	Pass	Pass	Pass	Fail	Fail	Pass	Pass	Pass	Pass	Fail	Fail	Pass	Pass	Fail	Pass	Fail	Fail	Pass	Pass	Fail
19	sc50	Fail	Fail	Fail	Fail	Pass	Pass	Fail	Fail	Fail	Fail	Pass	Pass	Fail	Fail	Pass	Fail	Fail	Pass	Fail	Fail	Pass	Fail	Fail	Pass	Pass	Fail	Fail	Pass	Pass	Pass	Pass	Fail	Fail	Pass	Pass	Pass	Pass	Fail	Fail	Fail	Pass	Fail	Pass	Fail	Fail	Fail	Pass	Fail
20	NT18	Fail	Fail	Fail	Fail	Fail	Fail	Fail	Fail	Fail	Fail	Fail	Fail	Fail	Fail	Pass	Fail	Fail	Fail	Fail	Fail	Pass	Fail	Fail	Fail	Fail	Fail	Fail	Fail	Fail	Fail	Fail	Fail	Fail	Fail	Fail	Fail	Fail	Fail	Fail	Fail	Fail	Fail	Fail	Fail	Fail	Fail	Fail	Fail
21	sc58	Fail	Fail	Pass	Fail	Pass	Pass	Fail	Fail	Fail	Fail	Pass	Pass	Fail	Fail	Pass	Fail	Pass	Pass	Fail	Fail	Pass	Fail	Pass	Pass	Pass	Fail	Fail	Pass	Pass	Pass	Pass	Fail	Fail	Pass	Pass	Pass	Pass	Fail	Fail	Pass	Pass	Fail	Pass	Fail	Fail	Pass	Pass	Fail
22	NT2	Pass	Fail	Fail	Fail	Fail	Fail	Pass	Fail	Fail	Fail	Fail	Fail	Fail	Fail	Fail	Fail	Fail	Fail	Fail	Fail	Fail	Fail	Fail	Fail	Fail	Fail	Fail	Fail	Fail	Fail	Fail	Fail	Fail	Fail	Fail	Fail	Fail	Fail	Fail	Fail	Fail	Fail	Fail	Fail	Fail	Fail	Fail	Fail
23	NT10	Fail	Fail	Fail	Fail	Fail	Fail	Fail	Fail	Fail	Fail	Fail	Fail	Fail	Fail	Pass	Fail	Fail	Fail	Fail	Fail	Pass	Fail	Fail	Fail	Fail	Fail	Fail	Fail	Fail	Fail	Fail	Fail	Fail	Fail	Fail	Fail	Fail	Fail	Fail	Fail	Fail	Fail	Fail	Fail	Fail	Fail	Fail	Fail
24	NT26	Fail	Fail	Fail	Fail	Fail	Fail	Fail	Fail	Fail	Fail	Fail	Fail	Fail	Fail	Fail	Fail	Fail	Fail	Fail	Fail	Fail	Fail	Fail	Fail	Fail	Fail	Fail	Fail	Fail	Fail	Fail	Fail	Fail	Fail	Fail	Fail	Fail	Fail	Fail	Fail	Fail	Fail	Fail	Fail	Fail	Fail	Fail	Fail
25	sc3	Fail	Fail	Pass	Fail	Pass	Fail	Fail	Fail	Pass	Fail	Pass	Fail	Pass	Pass	Fail	Fail	Pass	Fail	Pass	Pass	Fail	Fail	Pass	Fail	Fail	Fail	Fail	Fail	Pass	Fail	Fail	Fail	Fail	Fail	Pass	Fail	Pass	Fail	Fail	Fail	Pass	Fail	Pass	Pass	Fail	Fail	Pass	Fail
26	sc11	Fail	Fail	Pass	Fail	Pass	Pass	Fail	Fail	Pass	Fail	Pass	Pass	Fail	Fail	Pass	Fail	Pass	Pass	Fail	Fail	Pass	Fail	Pass	Pass	Fail	Fail	Fail	Pass	Pass	Pass	Fail	Fail	Fail	Pass	Pass	Pass	Pass	Fail	Fail	Fail	Pass	Fail	Pass	Fail	Fail	Fail	Pass	Fail
27	sc19	Pass	Fail	Fail	Fail	Pass	Pass	Pass	Fail	Fail	Fail	Pass	Pass	Fail	Fail	Pass	Fail	Pass	Pass	Fail	Fail	Pass	Fail	Pass	Pass	Fail	Fail	Fail	Pass	Pass	Pass	Fail	Fail	Fail	Pass	Pass	Pass	Pass	Fail	Fail	Pass	Pass	Fail	Pass	Pass	Fail	Pass	Pass	Fail
28	sc27	Fail	Pass	Fail	Fail	Fail	Fail	Fail	Pass	Fail	Fail	Fail	Fail	Pass	Pass	Pass	Pass	Pass	Fail	Pass	Pass	Pass	Pass	Pass	Fail	Fail	Fail	Pass	Fail	Pass	Fail	Fail	Fail	Pass	Fail	Pass	Fail	Pass	Fail	Fail	Fail	Pass	Fail	Pass	Pass	Fail	Fail	Pass	Fail
29	sc35	Pass	Fail	Pass	Fail	Pass	Pass	Pass	Fail	Pass	Fail	Pass	Pass	Fail	Fail	Pass	Fail	Pass	Pass	Fail	Fail	Pass	Fail	Pass	Pass	Pass	Fail	Fail	Pass	Pass	Pass	Pass	Fail	Fail	Pass	Pass	Pass	Pass	Fail	Fail	Pass	Pass	Fail	Pass	Fail	Fail	Pass	Pass	Fail
30	sc43	Fail	Pass	Pass	Fail	Fail	Fail	Fail	Pass	Pass	Fail	Fail	Fail	Pass	Pass	Pass	Pass	Fail	Fail	Pass	Pass	Pass	Pass	Fail	Fail	Fail	Fail	Pass	Fail	Pass	Fail	Fail	Fail	Pass	Fail	Pass	Fail	Pass	Fail	Fail	Fail	Pass	Fail	Pass	Pass	Fail	Fail	Pass	Fail
31	sc51	Fail	Fail	Fail	Fail	Fail	Pass	Fail	Fail	Fail	Fail	Fail	Pass	Fail	Fail	Pass	Pass	Pass	Pass	Fail	Fail	Pass	Pass	Pass	Pass	Pass	Fail	Fail	Pass	Pass	Pass	Pass	Fail	Fail	Pass	Pass	Pass	Pass	Fail	Fail	Pass	Pass	Fail	Pass	Pass	Fail	Pass	Pass	Fail
32	NT19	Fail	Fail	Fail	Fail	Fail	Fail	Fail	Fail	Fail	Fail	Fail	Fail	Fail	Fail	Fail	Fail	Fail	Fail	Fail	Fail	Fail	Fail	Fail	Fail	Fail	Fail	Fail	Fail	Fail	Fail	Fail	Fail	Fail	Fail	Fail	Fail	Fail	Fail	Fail	Fail	Fail	Fail	Fail	Fail	Fail	Fail	Fail	Fail
33	sc59	Fail	Fail	Pass	Fail	Fail	Fail	Fail	Fail	Pass	Fail	Fail	Fail	Pass	Pass	Pass	Pass	Pass	Fail	Pass	Pass	Pass	Pass	Pass	Fail	Fail	Fail	Fail	Fail	Pass	Fail	Fail	Fail	Fail	Fail	Pass	Fail	Pass	Fail	Fail	Fail	Pass	Fail	Pass	Pass	Fail	Fail	Pass	Fail
34	NT3	Fail	Fail	Fail	Fail	Fail	Fail	Fail	Fail	Fail	Fail	Fail	Fail	Fail	Fail	Fail	Fail	Fail	Fail	Fail	Fail	Fail	Fail	Fail	Fail	Fail	Fail	Fail	Fail	Fail	Fail	Fail	Fail	Fail	Fail	Fail	Fail	Fail	Fail	Fail	Fail	Fail	Fail	Fail	Fail	Fail	Fail	Fail	Fail
35	NT11	Fail	Fail	Fail	Fail	Fail	Fail	Fail	Fail	Fail	Fail	Fail	Fail	Fail	Fail	Pass	Fail	Fail	Fail	Fail	Fail	Pass	Fail	Fail	Fail	Fail	Fail	Fail	Fail	Fail	Fail	Fail	Fail	Fail	Fail	Fail	Fail	Fail	Fail	Fail	Fail	Fail	Fail	Fail	Fail	Fail	Fail	Fail	Fail
36	NT27	Fail	Fail	Fail	Fail	Fail	Fail	Fail	Fail	Fail	Fail	Fail	Fail	Fail	Fail	Fail	Fail	Fail	Fail	Fail	Fail	Fail	Fail	Fail	Fail	Fail	Fail	Fail	Fail	Fail	Fail	Fail	Fail	Fail	Fail	Fail	Fail	Fail	Fail	Fail	Fail	Fail	Fail	Fail	Fail	Fail	Fail	Fail	Fail
37	sc4	Fail	Fail	Pass	Pass	Fail	Fail	Fail	Fail	Pass	Pass	Fail	Fail	Pass	Pass	Pass	Pass	Pass	Fail	Pass	Pass	Pass	Pass	Pass	Fail	Fail	Fail	Pass	Fail	Pass	Fail	Fail	Fail	Pass	Fail	Pass	Fail	Pass	Fail	Fail	Fail	Pass	Fail	Pass	Pass	Fail	Fail	Pass	Fail
38	sc12	Fail	Fail	Pass	Fail	Fail	Pass	Fail	Fail	Pass	Fail	Fail	Pass	Fail	Fail	Pass	Fail	Pass	Fail	Fail	Fail	Pass	Fail	Pass	Fail	Pass	Fail	Fail	Pass	Pass	Pass	Pass	Fail	Fail	Pass	Pass	Pass	Pass	Fail	Fail	Pass	Pass	Fail	Pass	Fail	Fail	Pass	Pass	Pass
39	sc20	Fail	Fail	Fail	Fail	Pass	Pass	Fail	Fail	Fail	Fail	Pass	Pass	Fail	Fail	Pass	Pass	Pass	Pass	Fail	Fail	Pass	Pass	Pass	Pass	Pass	Fail	Fail	Pass	Pass	Pass	Pass	Fail	Fail	Pass	Pass	Pass	Pass	Fail	Fail	Pass	Pass	Fail	Pass	Fail	Fail	Pass	Pass	Pass
40	sc28	Fail	Fail	Pass	Fail	Fail	Pass	Fail	Fail	Pass	Fail	Fail	Pass	Fail	Fail	Pass	Fail	Pass	Pass	Fail	Fail	Pass	Fail	Pass	Pass	Pass	Fail	Fail	Pass	Pass	Pass	Pass	Fail	Fail	Pass	Pass	Pass	Pass	Fail	Fail	Pass	Pass	Fail	Pass	Fail	Fail	Pass	Pass	Fail
41	sc36	Fail	Fail	Pass	Fail	Fail	Pass	Fail	Fail	Pass	Fail	Fail	Pass	Fail	Fail	Pass	Fail	Pass	Fail	Fail	Fail	Pass	Fail	Pass	Fail	Pass	Fail	Pass	Pass	Pass	Pass	Pass	Fail	Pass	Pass	Pass	Pass	Pass	Fail	Fail	Pass	Pass	Fail	Pass	Pass	Fail	Pass	Pass	Pass
42	sc44	Pass	Fail	Fail	Fail	Fail	Pass	Pass	Fail	Fail	Fail	Fail	Pass	Fail	Fail	Pass	Pass	Pass	Pass	Fail	Fail	Pass	Pass	Pass	Pass	Pass	Fail	Pass	Pass	Pass	Pass	Pass	Fail	Pass	Pass	Pass	Pass	Pass	Fail	Fail	Pass	Pass	Fail	Pass	Pass	Fail	Pass	Pass	Fail
43	sc52	Fail	Fail	Pass	Fail	Pass	Pass	Fail	Fail	Pass	Fail	Pass	Pass	Fail	Fail	Pass	Fail	Pass	Fail	Fail	Fail	Pass	Fail	Pass	Fail	Pass	Fail	Fail	Pass	Pass	Pass	Pass	Fail	Fail	Pass	Pass	Pass	Pass	Fail	Fail	Fail	Pass	Fail	Pass	Fail	Fail	Fail	Pass	Fail
44	NT20	Fail	Fail	Fail	Fail	Fail	Fail	Fail	Fail	Fail	Fail	Fail	Fail	Fail	Fail	Fail	Fail	Fail	Fail	Fail	Fail	Fail	Fail	Fail	Fail	Fail	Fail	Fail	Fail	Fail	Fail	Fail	Fail	Fail	Fail	Fail	Fail	Fail	Fail	Fail	Fail	Fail	Fail	Fail	Fail	Fail	Fail	Fail	Fail
45	sc60	Fail	Fail	Fail	Fail	Pass	Pass	Fail	Fail	Fail	Fail	Pass	Pass	Fail	Fail	Pass	Fail	Pass	Fail	Fail	Fail	Pass	Fail	Pass	Fail	Fail	Fail	Fail	Pass	Pass	Pass	Fail	Fail	Fail	Pass	Pass	Pass	Pass	Fail	Fail	Pass	Pass	Fail	Pass	Pass	Fail	Pass	Pass	Fail
46	NT4	Fail	Fail	Fail	Fail	Fail	Fail	Fail	Fail	Fail	Fail	Fail	Fail	Fail	Fail	Fail	Fail	Fail	Fail	Fail	Fail	Fail	Fail	Fail	Fail	Fail	Fail	Fail	Fail	Fail	Fail	Fail	Fail	Fail	Fail	Fail	Fail	Fail	Fail	Fail	Fail	Fail	Fail	Fail	Fail	Fail	Fail	Fail	Fail
47	NT12	Fail	Fail	Fail	Fail	Fail	Fail	Fail	Fail	Fail	Fail	Fail	Fail	Fail	Fail	Pass	Fail	Fail	Fail	Fail	Fail	Pass	Fail	Fail	Fail	Fail	Fail	Fail	Fail	Fail	Fail	Fail	Fail	Fail	Fail	Fail	Fail	Fail	Fail	Fail	Fail	Fail	Fail	Fail	Fail	Fail	Fail	Fail	Fail
48	NT28	Fail	Fail	Fail	Fail	Fail	Fail	Fail	Fail	Fail	Fail	Fail	Fail	Fail	Fail	Fail	Fail	Fail	Fail	Fail	Fail	Fail	Fail	Fail	Fail	Fail	Fail	Fail	Fail	Fail	Fail	Fail	Fail	Fail	Fail	Fail	Fail	Fail	Fail	Fail	Fail	Fail	Fail	Fail	Fail	Fail	Fail	Fail	Fail
49	sc5	Fail	Fail	Pass	Fail	Fail	Pass	Fail	Fail	Pass	Fail	Fail	Pass	Fail	Fail	Pass	Fail	Pass	Fail	Fail	Fail	Pass	Fail	Pass	Fail	Pass	Fail	Fail	Pass	Pass	Pass	Pass	Fail	Fail	Pass	Pass	Pass	Pass	Fail	Fail	Pass	Pass	Fail	Pass	Pass	Fail	Pass	Pass	Pass
50	sc13	Pass	Fail	Pass	Fail	Fail	Fail	Pass	Fail	Pass	Fail	Fail	Fail	Pass	Fail	Pass	Pass	Pass	Fail	Pass	Fail	Pass	Pass	Pass	Fail	Fail	Pass	Fail	Pass	Pass	Fail	Fail	Pass	Fail	Pass	Pass	Fail	Pass	Fail	Fail	Fail	Pass	Fail	Pass	Pass	Fail	Fail	Pass	Fail
51	sc21	Fail	Fail	Pass	Fail	Fail	Fail	Fail	Fail	Pass	Fail	Fail	Fail	Pass	Fail	Pass	Pass	Pass	Fail	Pass	Fail	Pass	Pass	Pass	Fail	Fail	Fail	Fail	Pass	Pass	Fail	Fail	Fail	Fail	Pass	Pass	Fail	Pass	Fail	Fail	Pass	Pass	Fail	Pass	Pass	Fail	Pass	Pass	Fail
52	sc29	Fail	Fail	Fail	Fail	Fail	Pass	Fail	Fail	Fail	Fail	Fail	Pass	Fail	Fail	Pass	Pass	Pass	Pass	Fail	Fail	Pass	Pass	Pass	Pass	Fail	Fail	Pass	Pass	Pass	Pass	Fail	Fail	Pass	Pass	Pass	Pass	Pass	Fail	Fail	Pass	Pass	Fail	Pass	Fail	Fail	Pass	Pass	Fail
53	sc37	Fail	Fail	Fail	Fail	Pass	Pass	Fail	Fail	Fail	Fail	Pass	Pass	Fail	Fail	Pass	Pass	Pass	Pass	Fail	Fail	Pass	Pass	Pass	Pass	Fail	Fail	Pass	Pass	Pass	Pass	Fail	Fail	Pass	Pass	Pass	Pass	Pass	Fail	Fail	Pass	Pass	Fail	Pass	Fail	Fail	Pass	Pass	Fail
54	sc45	Fail	Fail	Pass	Fail	Fail	Pass	Fail	Fail	Pass	Fail	Fail	Pass	Pass	Fail	Pass	Fail	Pass	Pass	Pass	Fail	Pass	Fail	Pass	Pass	Pass	Fail	Fail	Pass	Pass	Pass	Pass	Fail	Fail	Pass	Pass	Pass	Pass	Fail	Fail	Pass	Pass	Fail	Pass	Pass	Fail	Pass	Pass	Fail
55	sc53	Fail	Fail	Fail	Fail	Fail	Fail	Fail	Fail	Fail	Fail	Fail	Fail	Pass	Pass	Pass	Pass	Pass	Fail	Pass	Pass	Pass	Pass	Pass	Fail	Fail	Fail	Fail	Fail	Pass	Pass	Fail	Fail	Fail	Fail	Pass	Pass	Pass	Fail	Fail	Fail	Pass	Fail	Pass	Pass	Fail	Fail	Pass	Fail
56	NT21	Fail	Fail	Fail	Fail	Fail	Fail	Fail	Fail	Fail	Fail	Fail	Fail	Fail	Fail	Pass	Fail	Fail	Fail	Fail	Fail	Pass	Fail	Fail	Fail	Fail	Fail	Fail	Fail	Fail	Fail	Fail	Fail	Fail	Fail	Fail	Fail	Fail	Fail	Fail	Fail	Fail	Fail	Fail	Fail	Fail	Fail	Fail	Fail
57	sc61	Fail	Fail	Fail	Fail	Pass	Pass	Fail	Fail	Fail	Fail	Pass	Pass	Fail	Fail	Pass	Pass	Pass	Fail	Fail	Fail	Pass	Pass	Pass	Fail	Fail	Fail	Fail	Pass	Pass	Pass	Fail	Fail	Fail	Pass	Pass	Pass	Pass	Fail	Fail	Pass	Pass	Fail	Pass	Pass	Fail	Pass	Pass	Fail
58	NT5	Fail	Fail	Fail	Fail	Fail	Fail	Fail	Fail	Fail	Fail	Fail	Fail	Fail	Fail	Pass	Fail	Fail	Fail	Fail	Fail	Pass	Fail	Fail	Fail	Fail	Fail	Fail	Fail	Fail	Fail	Fail	Fail	Fail	Fail	Fail	Fail	Fail	Fail	Fail	Fail	Fail	Fail	Fail	Fail	Fail	Fail	Fail	Fail
59	NT13	Fail	Fail	Fail	Fail	Fail	Fail	Fail	Fail	Fail	Fail	Fail	Fail	Fail	Fail	Fail	Fail	Fail	Fail	Fail	Fail	Fail	Fail	Fail	Fail	Fail	Fail	Fail	Fail	Fail	Fail	Fail	Fail	Fail	Fail	Fail	Fail	Fail	Fail	Fail	Fail	Fail	Fail	Fail	Fail	Fail	Fail	Fail	Fail
60	NT29	Fail	Fail	Fail	Fail	Fail	Fail	Fail	Fail	Fail	Fail	Fail	Fail	Fail	Fail	Fail	Fail	Fail	Fail	Fail	Fail	Fail	Fail	Fail	Fail	Fail	Fail	Fail	Fail	Fail	Fail	Fail	Fail	Fail	Fail	Fail	Fail	Fail	Fail	Fail	Fail	Fail	Fail	Fail	Fail	Fail	Fail	Fail	Fail
61	sc6	Fail	Fail	Fail	Fail	Fail	Pass	Fail	Fail	Fail	Fail	Fail	Pass	Fail	Fail	Pass	Fail	Fail	Fail	Fail	Fail	Pass	Fail	Fail	Fail	Fail	Fail	Fail	Pass	Pass	Fail	Fail	Fail	Fail	Pass	Pass	Fail	Pass	Fail	Fail	Fail	Pass	Fail	Pass	Fail	Fail	Fail	Pass	Fail
62	sc14	Fail	Fail	Pass	Fail	Fail	Fail	Fail	Fail	Pass	Fail	Fail	Fail	Pass	Pass	Pass	Pass	Pass	Fail	Pass	Pass	Pass	Pass	Pass	Fail	Fail	Pass	Pass	Fail	Pass	Fail	Fail	Pass	Pass	Fail	Pass	Fail	Pass	Fail	Fail	Fail	Pass	Fail	Pass	Pass	Fail	Fail	Pass	Fail
63	sc22	Pass	Fail	Fail	Fail	Pass	Pass	Pass	Fail	Fail	Fail	Pass	Pass	Fail	Fail	Pass	Pass	Pass	Fail	Fail	Fail	Pass	Pass	Pass	Fail	Fail	Fail	Fail	Pass	Pass	Pass	Fail	Fail	Fail	Pass	Pass	Pass	Pass	Fail	Fail	Pass	Pass	Fail	Pass	Pass	Fail	Pass	Pass	Fail
64	sc30	Fail	Fail	Fail	Fail	Fail	Pass	Fail	Fail	Fail	Fail	Fail	Pass	Fail	Fail	Pass	Pass	Pass	Pass	Fail	Fail	Pass	Pass	Pass	Pass	Fail	Fail	Pass	Pass	Pass	Pass	Fail	Fail	Pass	Pass	Pass	Pass	Pass	Fail	Fail	Pass	Pass	Fail	Pass	Pass	Fail	Pass	Pass	Fail
65	sc38	Fail	Fail	Pass	Pass	Pass	Pass	Fail	Fail	Pass	Pass	Pass	Pass	Fail	Fail	Pass	Pass	Pass	Pass	Fail	Fail	Pass	Pass	Pass	Pass	Pass	Fail	Fail	Pass	Pass	Pass	Pass	Fail	Fail	Pass	Pass	Pass	Pass	Fail	Fail	Pass	Pass	Fail	Pass	Pass	Fail	Pass	Pass	Pass
66	sc46	Fail	Pass	Pass	Fail	Fail	Pass	Fail	Pass	Pass	Fail	Fail	Pass	Pass	Pass	Pass	Pass	Pass	Fail	Pass	Pass	Pass	Pass	Pass	Fail	Fail	Fail	Fail	Fail	Pass	Fail	Fail	Fail	Fail	Fail	Pass	Fail	Pass	Fail	Fail	Pass	Pass	Fail	Pass	Pass	Fail	Pass	Pass	Fail
67	sc54	Fail	Fail	Pass	Fail	Fail	Pass	Fail	Fail	Pass	Fail	Fail	Pass	Fail	Fail	Pass	Pass	Pass	Pass	Fail	Fail	Pass	Pass	Pass	Pass	Pass	Fail	Fail	Pass	Pass	Pass	Pass	Fail	Fail	Pass	Pass	Pass	Pass	Fail	Fail	Pass	Pass	Fail	Pass	Fail	Fail	Pass	Pass	Fail
68	NT22	Fail	Fail	Fail	Fail	Fail	Fail	Fail	Fail	Fail	Fail	Fail	Fail	Fail	Fail	Pass	Fail	Fail	Fail	Fail	Fail	Pass	Fail	Fail	Fail	Fail	Fail	Fail	Fail	Fail	Fail	Fail	Fail	Fail	Fail	Fail	Fail	Fail	Fail	Fail	Fail	Fail	Fail	Fail	Fail	Fail	Fail	Fail	Fail
69	Pos1	Pass	Pass	Pass	Pass	Pass	Pass	Pass	Pass	Pass	Pass	Pass	Pass	Pass	Pass	Pass	Pass	Pass	Pass	Pass	Pass	Pass	Pass	Pass	Pass	Pass	Pass	Pass	Pass	Pass	Pass	Pass	Pass	Pass	Pass	Pass	Pass	Pass	Fail	Pass	Pass	Pass	Fail	Pass	Pass	Pass	Pass	Pass	Pass
70	NT6	Fail	Fail	Fail	Fail	Fail	Fail	Fail	Fail	Fail	Fail	Fail	Fail	Fail	Fail	Pass	Fail	Fail	Fail	Fail	Fail	Pass	Fail	Fail	Fail	Fail	Fail	Fail	Fail	Fail	Fail	Fail	Fail	Fail	Fail	Fail	Fail	Fail	Fail	Fail	Fail	Fail	Fail	Fail	Fail	Fail	Fail	Fail	Fail
71	NT14	Fail	Fail	Fail	Fail	Fail	Fail	Fail	Fail	Fail	Fail	Fail	Fail	Fail	Fail	Fail	Fail	Fail	Fail	Fail	Fail	Fail	Fail	Fail	Fail	Fail	Fail	Fail	Fail	Fail	Fail	Fail	Fail	Fail	Fail	Fail	Fail	Fail	Fail	Fail	Fail	Fail	Fail	Fail	Fail	Fail	Fail	Fail	Fail
72	NT30	Fail	Fail	Fail	Fail	Fail	Fail	Fail	Fail	Fail	Fail	Fail	Fail	Fail	Fail	Fail	Fail	Fail	Fail	Fail	Fail	Fail	Fail	Fail	Fail	Fail	Fail	Fail	Fail	Fail	Fail	Fail	Fail	Fail	Fail	Fail	Fail	Fail	Fail	Fail	Fail	Fail	Fail	Fail	Fail	Fail	Fail	Fail	Fail
73	sc7	Fail	Fail	Fail	Fail	Pass	Pass	Fail	Fail	Fail	Fail	Pass	Pass	Fail	Fail	Pass	Pass	Pass	Pass	Fail	Fail	Pass	Pass	Pass	Pass	Pass	Fail	Pass	Pass	Pass	Fail	Pass	Fail	Pass	Pass	Pass	Fail	Fail	Fail	Fail	Pass	Pass	Fail	Fail	Fail	Fail	Pass	Pass	Fail
74	sc15	Fail	Fail	Pass	Fail	Fail	Fail	Fail	Fail	Pass	Fail	Fail	Fail	Pass	Pass	Pass	Fail	Pass	Fail	Pass	Pass	Pass	Fail	Pass	Fail	Fail	Fail	Fail	Fail	Pass	Fail	Fail	Fail	Fail	Fail	Pass	Fail	Pass	Fail	Fail	Fail	Pass	Fail	Pass	Pass	Fail	Fail	Pass	Fail
75	sc23	Fail	Fail	Pass	Fail	Pass	Pass	Fail	Fail	Pass	Fail	Pass	Pass	Pass	Fail	Pass	Fail	Pass	Pass	Pass	Fail	Pass	Fail	Pass	Pass	Fail	Fail	Fail	Pass	Pass	Pass	Fail	Fail	Fail	Pass	Pass	Pass	Pass	Fail	Fail	Pass	Pass	Fail	Pass	Fail	Fail	Pass	Pass	Fail
76	sc31	Fail	Fail	Fail	Fail	Pass	Pass	Fail	Fail	Fail	Fail	Pass	Pass	Fail	Fail	Pass	Pass	Pass	Pass	Fail	Fail	Pass	Pass	Pass	Pass	Pass	Fail	Fail	Pass	Pass	Pass	Pass	Fail	Fail	Pass	Pass	Pass	Pass	Fail	Fail	Pass	Pass	Fail	Pass	Fail	Fail	Pass	Pass	Fail
77	sc39	Fail	Fail	Fail	Fail	Pass	Pass	Fail	Fail	Fail	Fail	Pass	Pass	Fail	Fail	Pass	Pass	Pass	Pass	Fail	Fail	Pass	Pass	Pass	Pass	Pass	Fail	Pass	Pass	Pass	Pass	Pass	Fail	Pass	Pass	Pass	Pass	Pass	Fail	Fail	Pass	Pass	Fail	Pass	Fail	Fail	Pass	Pass	Fail
78	sc47	Fail	Fail	Fail	Fail	Fail	Pass	Fail	Fail	Fail	Fail	Fail	Pass	Pass	Pass	Pass	Pass	Pass	Fail	Pass	Pass	Pass	Pass	Pass	Fail	Fail	Pass	Pass	Fail	Pass	Fail	Fail	Pass	Pass	Fail	Pass	Fail	Pass	Fail	Fail	Pass	Pass	Fail	Pass	Pass	Fail	Pass	Pass	Fail
79	sc55	Fail	Pass	Fail	Fail	Fail	Fail	Fail	Pass	Fail	Fail	Fail	Fail	Pass	Pass	Pass	Pass	Pass	Fail	Pass	Pass	Pass	Pass	Pass	Fail	Fail	Fail	Fail	Fail	Pass	Fail	Fail	Fail	Fail	Fail	Pass	Fail	Pass	Fail	Fail	Pass	Pass	Fail	Pass	Pass	Fail	Pass	Pass	Fail
80	NT23	Fail	Fail	Fail	Fail	Fail	Fail	Fail	Fail	Fail	Fail	Fail	Fail	Fail	Fail	Fail	Fail	Fail	Fail	Fail	Fail	Fail	Fail	Fail	Fail	Fail	Fail	Fail	Fail	Pass	Fail	Fail	Fail	Fail	Fail	Pass	Fail	Fail	Fail	Fail	Fail	Fail	Fail	Fail	Fail	Fail	Fail	Fail	Fail
81	Pos2	Fail	Pass	Pass	Pass	Pass	Pass	Fail	Pass	Pass	Pass	Pass	Pass	Pass	Pass	Pass	Pass	Pass	Pass	Pass	Pass	Pass	Pass	Pass	Pass	Pass	Pass	Pass	Pass	Pass	Pass	Pass	Pass	Pass	Pass	Pass	Pass	Pass	Fail	Pass	Pass	Pass	Fail	Pass	Pass	Pass	Pass	Pass	Pass
82	NT7	Fail	Fail	Fail	Fail	Fail	Fail	Fail	Fail	Fail	Fail	Fail	Fail	Fail	Fail	Fail	Fail	Fail	Fail	Fail	Fail	Fail	Fail	Fail	Fail	Fail	Fail	Fail	Fail	Pass	Fail	Fail	Fail	Fail	Fail	Pass	Fail	Fail	Fail	Fail	Fail	Fail	Fail	Fail	Fail	Fail	Fail	Fail	Fail
83	NT15	Fail	Fail	Fail	Fail	Fail	Fail	Fail	Fail	Fail	Fail	Fail	Fail	Fail	Fail	Pass	Fail	Fail	Fail	Fail	Fail	Pass	Fail	Fail	Fail	Fail	Fail	Fail	Fail	Fail	Fail	Fail	Fail	Fail	Fail	Fail	Fail	Fail	Fail	Fail	Fail	Fail	Fail	Fail	Fail	Fail	Fail	Fail	Fail
84	NT31	Fail	Fail	Fail	Fail	Fail	Fail	Fail	Fail	Fail	Fail	Fail	Fail	Fail	Fail	Pass	Fail	Fail	Fail	Fail	Fail	Pass	Fail	Fail	Fail	Fail	Fail	Fail	Fail	Fail	Fail	Fail	Fail	Fail	Fail	Fail	Fail	Fail	Fail	Fail	Fail	Fail	Fail	Fail	Fail	Fail	Fail	Fail	Fail
85	sc8	Pass	Fail	Fail	Fail	Fail	Fail	Pass	Fail	Fail	Fail	Fail	Fail	Fail	Pass	Pass	Fail	Fail	Fail	Fail	Pass	Pass	Fail	Fail	Fail	Fail	Fail	Fail	Fail	Fail	Fail	Fail	Fail	Fail	Fail	Fail	Fail	Fail	Fail	Fail	Fail	Fail	Fail	Fail	Fail	Fail	Fail	Fail	Fail
86	sc16	Fail	Fail	Fail	Fail	Fail	Fail	Fail	Fail	Fail	Fail	Fail	Fail	Fail	Fail	Pass	Fail	Fail	Fail	Fail	Fail	Pass	Fail	Fail	Fail	Fail	Fail	Fail	Fail	Fail	Fail	Fail	Fail	Fail	Fail	Fail	Fail	Fail	Fail	Fail	Fail	Fail	Fail	Fail	Fail	Fail	Fail	Fail	Fail
87	sc24	Fail	Fail	Fail	Fail	Fail	Pass	Fail	Fail	Fail	Fail	Fail	Pass	Fail	Fail	Pass	Pass	Pass	Fail	Fail	Fail	Pass	Pass	Pass	Fail	Fail	Fail	Pass	Pass	Pass	Pass	Fail	Fail	Pass	Pass	Pass	Pass	Pass	Fail	Fail	Pass	Pass	Fail	Pass	Pass	Fail	Pass	Pass	Fail
88	sc32	Fail	Fail	Fail	Fail	Pass	Pass	Fail	Fail	Fail	Fail	Pass	Pass	Fail	Fail	Pass	Fail	Pass	Pass	Fail	Fail	Pass	Fail	Pass	Pass	Pass	Fail	Fail	Pass	Pass	Pass	Pass	Fail	Fail	Pass	Pass	Pass	Pass	Fail	Fail	Fail	Pass	Fail	Pass	Fail	Fail	Fail	Pass	Pass
89	sc40	Fail	Fail	Fail	Fail	Pass	Pass	Fail	Fail	Fail	Fail	Pass	Pass	Fail	Fail	Pass	Pass	Pass	Pass	Fail	Fail	Pass	Pass	Pass	Pass	Fail	Fail	Fail	Pass	Pass	Pass	Fail	Fail	Fail	Pass	Pass	Pass	Pass	Fail	Fail	Pass	Pass	Fail	Pass	Pass	Fail	Pass	Pass	Fail
90	sc48	Fail	Fail	Pass	Fail	Pass	Pass	Fail	Fail	Pass	Fail	Pass	Pass	Fail	Fail	Pass	Fail	Pass	Pass	Fail	Fail	Pass	Fail	Pass	Pass	Pass	Pass	Fail	Pass	Pass	Pass	Pass	Pass	Fail	Pass	Pass	Pass	Pass	Fail	Pass	Fail	Pass	Fail	Pass	Pass	Pass	Fail	Pass	Fail
91	sc56	Pass	Fail	Pass	Fail	Fail	Pass	Pass	Fail	Pass	Fail	Fail	Pass	Fail	Fail	Pass	Fail	Pass	Fail	Fail	Fail	Pass	Fail	Pass	Fail	Pass	Fail	Fail	Pass	Pass	Pass	Pass	Fail	Fail	Pass	Pass	Pass	Pass	Fail	Fail	Pass	Pass	Fail	Pass	Pass	Fail	Pass	Fail	Fail
92	NT24	Fail	Fail	Fail	Fail	Fail	Fail	Fail	Fail	Fail	Fail	Fail	Fail	Fail	Fail	Pass	Fail	Fail	Fail	Fail	Fail	Pass	Fail	Fail	Fail	Fail	Fail	Fail	Fail	Fail	Fail	Fail	Fail	Fail	Fail	Fail	Fail	Fail	Fail	Fail	Fail	Fail	Fail	Fail	Fail	Fail	Fail	Fail	Fail
93	Neg	Fail	Fail	Fail	Fail	Fail	Fail	Fail	Fail	Fail	Fail	Fail	Fail	Fail	Fail	Fail	Fail	Fail	Fail	Fail	Fail	Fail	Fail	Fail	Fail	Fail	Fail	Fail	Fail	Fail	Fail	Fail	Fail	Fail	Fail	Fail	Fail	Fail	Fail	Fail	Fail	Fail	Fail	Fail	Fail	Fail	Fail	Fail	Fail
94	NT8	Pass	Fail	Fail	Fail	Fail	Fail	Pass	Fail	Fail	Fail	Fail	Fail	Fail	Fail	Fail	Fail	Fail	Fail	Fail	Fail	Fail	Fail	Fail	Fail	Fail	Fail	Fail	Fail	Fail	Fail	Fail	Fail	Fail	Fail	Fail	Fail	Fail	Fail	Fail	Fail	Fail	Fail	Fail	Fail	Fail	Fail	Fail	Fail
95	NT16	Fail	Fail	Fail	Fail	Fail	Fail	Fail	Fail	Fail	Fail	Fail	Fail	Fail	Fail	Fail	Fail	Fail	Fail	Fail	Fail	Fail	Fail	Fail	Fail	Fail	Fail	Fail	Fail	Fail	Fail	Fail	Fail	Fail	Fail	Fail	Fail	Fail	Fail	Fail	Fail	Fail	Fail	Fail	Fail	Fail	Fail	Fail	Fail
96	NT32	Fail	Fail	Fail	Fail	Fail	Fail	Fail	Fail	Fail	Fail	Fail	Fail	Fail	Fail	Fail	Fail	Fail	Fail	Fail	Fail	Fail	Fail	Fail	Fail	Fail	Fail	Fail	Fail	Fail	Fail	Fail	Fail	Fail	Fail	Fail	Fail	Fail	Fail	Fail	Fail	Fail	Fail	Fail	Fail	Fail	Fail	Fail	Fail
[truncated: 48 more columns]

## Sheet: ED9.5 Chip 2
Chip Run Info			96.96 (136x)	M96 Protocol	ROX	FAM-MGB
Application Version	3.0.2
Application Build	20100811.2212
Export Type	Heatmap Results : Custom View
Quality Threshold	0.7
Baseline Correction Method	Linear
Ct Threshold Method	Auto (Detectors)
FAM-MGB Ct
		85	91	28	34	54	60	37	43	74	80	49	55	53	59	65	71	90	96	17	23	77	83	73	79	39	45	18	24	62	68	63	69	66	72	78	84	75	81	16	22	2	8	40	46	52	58	64	70
		Acta2	Acta2	Atp1b1	Atp1b1	Cav3.2	Cav3.2	CD36	CD36	Cdh2	Cdh2	ckit	ckit	Cntn2	Cntn2	Cx30.2	Cx30.2	Cx40	Cx40	Cx45	Cx45	Cx46	Cx46	Cxcr4	Cxcr4	ddr2	ddr2	Gata4	Gata4	Gata6	Gata6	Hand2	Hand2	Hey1	Hey1	Hey2	Hey2	Isl1	Isl1	Itga1	Itga1	Itga2	Itga2	Itga3	Itga3	Itga4	Itga4	Itga5	Itga5
1	NTC1	999	999	999	999	999	999	999	999	999	999	999	999	999	999	999	999	999	999	999	999	999	999	999	999	999	999	999	999	999	999	999	999	999	999	999	999	999	999	999	999	999	999	999	999	999	999	999	999
2	NTC9	999	999	999	999	999	999	999	999	999	999	999	999	999	999	999	999	999	999	999	999	999	999	999	999	999	999	999	999	999	999	999	999	999	999	999	999	999	999	999	999	999	999	999	999	999	999	999	999
3	NTC13	999	999	999	999	999	999	999	999	999	999	999	999	999	999	999	999	999	999	999	999	999	999	999	999	999	999	999	999	999	999	999	999	999	999	999	999	999	999	999	999	999	999	999	999	999	999	999	999
4	Pos1	5.42495	5.2209	7.87743	7.96328	10.7965	10.8552	13.5063	13.8467	8.63982	8.88339	11.9049	11.7681	22.0931	22.153	15.239	15.2095	14.3709	14.2967	11.9682	12.2139	13.3396	13.5616	15.6004	15.5884	18.6931	18.673	6.65093	6.73296	9.86353	9.92795	12.0334	11.842	10.9189	10.7206	11.7358	11.8606	12.4445	12.3628	10.2471	10.2968	18.3727	18.6859	11.3051	11.5764	15.0596	15.1425	12.7598	12.5855
5	sc15	9.09133	8.89746	13.8463	14.0402	15.2198	15.1767	20.5109	20.8704	14.0983	14.3211	999	999	999	999	22.2348	22.0805	16.8038	16.889	18.3229	18.6354	19.3402	19.6323	999	999	999	999	12.8208	12.8406	15.6646	15.684	20.0864	19.8084	20.0869	19.9271	15.4383	15.4262	999	999	18.5813	18.6562	999	999	999	999	999	999	19.0519	18.8985
6	sc23	8.43887	8.18863	13.5007	13.6165	14.9705	15.0396	20.7305	21.2785	13.7998	14.1607	999	999	999	999	999	999	999	999	18.375	18.6135	999	999	999	999	999	999	12.1577	12.1933	14.571	14.755	17.2435	16.9973	18.8475	18.5572	999	999	16.9192	16.9215	15.9689	16.0617	999	999	15.1923	15.613	999	999	17.9325	17.9067
7	sc31	14.3841	14.1573	17.7283	17.6358	18.9485	18.9535	19.4437	19.8768	17.0641	17.1101	17.4263	17.2262	999	999	999	999	999	999	18.0659	18.4903	20.8989	21.1392	20.3846	20.3807	19.3181	19.3506	15.5111	15.9277	15.8789	16.0559	17.0868	16.9083	20.466	20.4015	999	999	16.9976	16.8713	999	999	999	999	16.3199	16.6269	999	999	22.4513	22.3152
8	sc39	9.37812	9.15309	14.7292	14.8583	17.9125	17.9604	18.2379	18.3812	14.1601	14.5776	999	999	999	999	27.1844	999	999	999	16.6786	16.9733	999	999	999	999	999	999	14.502	14.8659	15.4668	15.5816	16.6355	16.387	18.1265	18.0329	999	999	15.6504	15.5799	15.5162	15.4566	999	999	14.5631	14.8654	19.2079	19.0228	18.012	17.9717
9	Pos2	5.75734	5.43173	8.16036	8.28941	11.0987	11.1145	13.4146	13.6945	8.81231	9.09052	11.9493	11.7709	18.5195	18.4757	15.2291	14.8865	13.8983	13.837	12.6251	12.9233	13.6148	13.7804	15.9524	16.1092	17.7854	17.758	7.02915	7.19124	10.1245	10.2663	12.5939	12.4019	11.0519	11.0255	11.5616	11.6105	13.6146	13.5298	10.5154	10.592	16.355	16.7864	11.6615	11.895	15.9883	15.8037	12.6831	12.6546
10	NTC17	999	999	999	999	999	999	999	999	999	999	999	999	999	999	999	999	999	999	999	999	999	999	999	999	999	999	999	999	999	999	999	999	999	999	999	999	999	999	999	999	999	999	999	999	999	999	999	999
11	NTC21	999	999	999	999	999	999	999	999	999	999	999	999	999	999	999	999	999	999	999	999	999	999	999	999	999	999	999	999	999	999	999	999	999	999	999	999	999	999	999	999	999	999	999	999	999	999	999	999
12	NTC25	999	999	999	999	999	999	999	999	999	999	999	999	999	999	999	999	999	999	999	999	999	999	999	999	999	999	999	999	999	999	999	999	999	999	999	999	999	999	999	999	999	999	999	999	999	999	999	999
13	NTC2	999	999	999	999	999	999	999	999	999	999	999	999	999	999	999	999	999	999	999	999	999	999	999	999	999	999	999	999	999	999	999	999	999	999	999	999	999	999	999	999	999	999	999	999	999	999	999	999
14	NTC10	999	999	999	999	999	999	999	999	999	999	999	999	999	999	999	999	999	999	999	999	999	999	999	999	999	999	999	999	999	999	999	999	999	999	999	999	999	999	999	999	999	999	999	999	999	999	999	999
15	NTC14	999	999	999	999	999	999	999	999	999	999	999	999	999	999	999	999	999	999	999	999	999	999	999	999	999	999	999	999	999	999	999	999	999	999	999	999	999	999	999	999	999	999	999	999	999	999	999	999
16	sc9	999	999	999	999	999	999	999	999	999	999	16.2501	15.9458	999	999	999	999	999	999	18.9136	19.2864	16.1162	16.1718	999	999	999	999	10.3047	10.5569	15.1784	15.2724	16.7811	16.6165	15.7487	15.6657	15.7393	15.7747	999	999	15.4541	15.6102	999	999	999	999	18.9776	18.9021	16.402	16.5222
17	sc16	10.198	9.92471	13.2666	13.4149	16.7664	16.8701	999	999	14.4473	14.5978	999	999	999	999	999	999	999	999	18.0156	18.445	17.5053	17.5822	999	999	999	999	12.8407	13.1767	17.7973	17.8291	17.5289	17.3089	20.1723	20.1891	17.4369	17.1721	999	999	17.1329	17.1429	999	999	16.6071	16.9008	19.3967	19.2403	17.5904	17.6194
18	sc24	999	28.2246	20.2448	20.2369	999	999	999	999	17.2006	17.1667	15.6591	15.3942	999	999	999	999	999	999	18.7575	19.159	18.5178	18.8116	999	999	999	999	12.9281	13.1539	17.4718	17.6585	18.4519	18.3179	16.1812	16.1811	18.0353	17.9249	17.024	16.9545	16.1343	16.2545	999	999	999	999	999	999	19.9533	19.9359
19	sc32	999	999	18.1766	17.974	999	999	999	999	999	999	18.7587	18.5437	999	999	999	999	999	999	17.9596	18.4454	19.3634	19.5594	999	999	999	999	11.1235	11.4845	15.9954	16.0576	17.1114	17.0066	17.5465	17.5591	20.6785	20.7323	19.8146	19.737	17.1057	17.1276	999	999	999	999	15.5832	15.5301	19.5256	19.6719
20	sc40	11.0947	10.8003	12.9755	13.0411	14.9039	14.9202	18.6591	18.9762	13.3955	13.7667	18.7413	18.5637	999	999	18.947	18.8855	999	999	17.9497	18.3541	999	999	999	999	999	999	11.9341	12.2299	15.2278	15.3451	18.4166	18.2571	18.5294	18.5384	999	999	19.1678	19.0624	999	999	999	999	17.9397	18.2859	999	999	17.8407	17.9123
21	sc47	9.91543	9.67081	15.5977	15.7614	17.8061	17.7728	999	999	15.792	16.0478	999	999	999	999	999	999	999	999	18.2355	18.6761	999	999	999	999	999	999	13.2952	13.7065	15.8981	16.1123	16.1347	16.026	16.8004	16.8316	18.9056	18.7781	17.4094	17.3583	15.9207	15.9662	999	999	16.5787	16.8522	999	999	18.4448	18.4964
22	sc62	7.99367	7.78964	12.5754	12.6649	14.5572	14.6014	17.9013	18.2789	12.656	12.8839	999	999	999	999	999	999	999	999	15.14	15.4948	999	999	999	999	17.2711	17.1539	10.6302	10.9148	13.8125	13.8277	15.707	15.5773	17.4514	17.5235	19.6829	19.6779	15.6688	15.6275	13.6763	13.7382	999	999	14.8956	15.2478	17.5775	17.5001	19.7567	19.8586
23	sc63	9.18579	8.92908	13.3159	13.4434	15.5174	15.5497	17.3755	17.6688	13.4785	13.7691	999	999	999	999	999	999	999	999	17.0104	17.3561	999	999	999	999	999	999	12.6419	12.7983	15.9971	16.2241	18.2286	18.1019	999	999	18.942	19.0545	20.0482	20.0126	16.1086	16.247	999	999	16.5993	16.9754	999	999	16.4755	16.5095
24	NTC26	999	999	999	999	999	999	999	999	999	999	999	999	999	999	999	999	999	999	999	999	999	999	999	999	999	999	999	999	999	999	999	999	999	999	999	999	999	999	999	999	999	999	999	999	999	999	999	999
25	NTC3	999	999	999	999	999	999	999	999	999	999	999	999	999	999	999	999	999	999	999	999	999	999	999	999	999	999	999	999	999	999	999	999	999	999	999	999	999	999	999	999	999	999	999	999	999	999	999	999
26	sc1	999	999	19.2467	19.1499	999	999	999	999	999	999	18.3225	18.0423	999	999	999	999	999	999	18.8516	19.2912	999	999	999	999	999	999	10.7602	11.1044	14.985	15.0789	17.5882	17.5103	16.7161	16.7993	17.9697	17.9326	20.9281	21.025	999	999	999	999	999	999	19.4023	19.3618	18.2554	18.4183
27	sc5	9.13439	8.82293	12.4063	12.5587	14.7356	14.6701	18.3775	18.7884	13.5368	13.765	19.7088	19.4003	999	999	999	999	999	999	18.5006	18.9179	19.3277	19.4556	999	999	999	999	11.8375	12.109	14.0058	14.1913	19.4888	19.2676	14.6731	14.7173	999	999	999	999	999	999	999	999	17.9485	18.1032	999	999	18.1263	18.2053
28	sc10	999	999	18.9458	18.8575	999	999	999	999	999	999	18.8932	18.6124	999	999	999	999	999	999	20.0499	20.4774	19.5041	19.7477	19.3193	19.1722	999	999	12.0808	12.3972	14.8287	14.9605	16.9379	16.8284	16.6787	16.6597	15.2728	15.2427	18.3188	18.2517	14.1542	14.3303	999	999	999	999	19.1259	18.9669	17.2804	17.4547
29	sc17	9.94082	9.6652	13.7394	13.8221	17.3781	17.404	999	999	14.887	15.0261	999	999	999	999	999	999	999	999	20.2079	20.441	999	999	999	999	999	999	12.368	12.607	15.3017	15.2207	18.9339	18.8831	14.4779	14.4784	999	999	20.0076	19.9171	18.3086	18.4529	999	999	18.7396	18.9569	999	999	25.5288	25.652
30	sc25	8.85518	8.59082	12.1642	12.2693	15.5091	15.4737	999	999	13.0976	13.2448	18.6979	18.4061	999	999	999	999	999	999	17.6509	17.9937	17.1976	17.4113	999	999	999	999	11.4248	11.6673	15.9457	16.0628	17.1916	17.0659	18.3727	18.4568	15.1362	15.0896	999	999	15.5544	15.6003	999	999	17.259	17.7949	18.954	18.8891	15.9454	15.9862
31	sc33	9.67989	9.80176	13.7655	13.8972	16.8672	16.7439	17.5762	17.8683	14.0689	14.3319	999	999	999	999	19.2261	19.5343	999	999	17.5058	17.8892	999	999	999	999	999	999	11.3564	11.7614	14.8078	14.813	19.2235	19.0348	14.9643	14.8555	19.2789	19.1015	15.9906	15.913	999	999	999	999	999	999	999	999	19.7275	19.6918
32	sc41	9.31623	9.21728	13.9392	14.0466	15.8585	16.1458	18.7964	19.0869	14.2186	14.6703	999	999	999	999	999	999	999	999	19.7997	20.2539	999	999	999	999	999	999	12.3699	12.6555	15.5132	15.7617	17.1198	16.9677	17.8041	17.7131	999	999	15.5989	15.5119	999	999	20.385	20.6449	14.4657	14.7962	999	999	19.4491	19.5447
33	sc48	9.04172	8.70534	11.6262	11.7644	16.5173	16.4718	18.436	18.8068	13.4655	13.8502	17.4729	17.2547	999	999	999	999	999	999	17.2426	17.6083	999	999	999	999	999	999	11.8469	12.0496	17.2993	17.5742	21.2469	21.0935	999	999	17.8188	17.6881	999	999	16.1944	16.286	999	999	999	999	999	999	16.6701	16.8105
34	sc54	999	999	999	999	999	999	999	999	999	999	15.1457	14.8824	999	999	28.7095	27.1346	999	999	17.2515	17.6068	15.4872	15.5695	999	999	999	999	11.3058	11.5232	14.7435	14.8823	16.0838	15.991	14.58	14.5774	17.355	17.2156	18.5974	18.5197	13.5341	13.649	999	999	999	999	999	999	17.2296	17.3744
35	sc58	19.1888	18.5227	18.7097	18.9168	999	999	999	999	999	999	14.3735	14.0924	999	999	999	999	999	999	16.4079	16.7556	16.2962	16.4575	19.4856	19.1983	999	999	10.4447	10.7247	14.8794	15.0145	17.4189	17.3736	16.437	16.43	22.7339	22.5883	16.8811	16.8503	14.8284	14.8801	999	999	999	999	18.9846	18.9213	17.3329	17.4735
36	NTC27	999	999	999	999	999	999	999	999	999	999	999	999	999	999	999	999	999	999	999	999	999	999	999	999	999	999	999	999	999	999	999	999	999	999	999	999	999	999	999	999	999	999	999	999	999	999	999	999
37	NTC4	999	999	999	999	999	999	999	999	999	999	999	999	999	999	999	999	999	999	999	999	999	999	999	999	999	999	999	999	999	999	999	999	999	999	999	999	999	999	999	999	999	999	999	999	999	999	999	999
38	sc2	9.18184	9.58269	13.8788	13.9401	15.909	16.0024	17.4968	17.8876	13.9165	14.1361	19.4739	19.5369	999	999	19.1377	18.9935	17.1431	16.8496	18.5514	18.7642	999	999	999	999	999	999	13.5059	13.8179	16.2231	16.294	21.505	21.1245	16.945	16.7816	999	999	999	999	999	999	999	999	17.8975	18.3534	999	999	19.4721	19.5918
39	sc6	9.59065	9.875	12.8948	12.9458	17.3851	17.4106	19.1592	19.5345	13.4943	13.8569	18.9321	18.8179	999	999	999	999	17.0468	16.8609	17.6522	17.8894	16.4863	16.8223	999	999	999	999	12.9397	13.2316	16.3486	16.5598	18.7514	18.6236	999	999	17.6588	17.6224	999	999	18.3898	18.7196	999	999	20.094	20.7668	999	999	17.8424	17.8681
40	sc11	19.8344	19.938	999	999	999	999	999	999	999	999	999	999	999	999	999	999	999	999	19.1312	19.6225	18.2772	18.4853	999	999	999	999	11.8832	12.228	16.5808	16.681	18.3929	18.1771	18.6262	18.4625	16.0654	16.2411	999	999	15.6788	15.7735	999	999	999	999	999	999	17.555	17.3887
41	sc18	999	999	999	999	999	999	999	999	999	999	16.6015	16.4161	999	999	999	999	999	999	16.9511	17.3272	18.7997	19.1712	999	999	999	999	12.9593	13.2684	14.6624	14.7011	16.5805	16.3853	16.7575	16.6279	999	999	999	999	14.2382	14.34	19.112	19.5381	999	999	18.5065	18.402	17.0894	16.977
42	sc26	8.53	8.68533	12.9273	13.1965	32.5531	28.3477	20.3174	20.5533	13.432	13.6005	18.0862	17.811	999	999	999	999	999	999	16.5363	16.9373	999	999	999	999	999	999	12.6187	12.8831	14.5132	14.5969	16.2096	15.9539	19.6373	19.3625	999	999	18.1356	18.0602	16.4708	16.588	999	999	15.9304	16.214	999	999	16.8478	16.7602
43	sc34	9.61027	10.0436	13.3025	13.3998	15.2933	15.3411	16.4087	16.6919	13.3824	13.7356	999	999	999	999	18.9533	18.9637	17.4503	17.5926	17.4612	17.8524	17.6646	17.7254	999	999	999	999	12.3613	12.6053	15.9817	16.1891	21.4016	21.6072	999	999	15.9815	15.925	999	999	999	999	999	999	16.8288	17.1858	999	999	19.0999	19.3419
44	sc42	9.0977	9.24421	14.6665	14.6476	999	999	18.6066	18.8327	13.4872	13.805	19.7278	19.5944	999	999	999	999	999	999	17.649	18.0911	17.6319	17.6236	999	999	15.6151	15.6123	12.1596	12.4665	13.6504	13.7708	17.1153	16.9728	19.6156	19.5019	27.4586	27.4497	999	999	15.084	15.0732	999	999	17.1752	17.4765	999	999	16.0108	16.0638
45	sc49	9.15181	9.44224	13.5656	13.6827	15.2884	15.3818	16.7016	16.9619	13.3562	13.7038	999	999	999	999	999	999	999	999	17.9284	18.3893	999	999	999	999	999	999	11.4934	11.8526	15.3632	15.5534	18.8331	18.6887	13.8516	13.7935	999	999	17.967	17.9232	999	999	999	999	18.9379	19.2953	999	999	17.8886	17.9158
46	sc55	999	999	999	999	999	999	999	999	999	999	14.7722	14.6549	999	999	999	999	999	999	17.8848	18.4367	18.4471	18.4683	999	999	999	999	13.8266	14.1686	15.0173	15.1874	17.4551	17.3586	20.0011	19.8631	17.598	17.6659	999	999	15.8561	15.9672	999	999	999	999	999	999	17.8883	17.9542
47	sc59	10.1866	10.3916	14.019	14.0824	15.6781	15.6674	19.8984	20.1722	13.0905	13.5267	19.9103	20.1052	999	999	999	999	16.6306	16.7199	17.8837	18.4197	17.0966	17.125	999	999	999	999	12.3958	12.8378	16.583	16.5485	19.4471	19.519	999	999	22.7159	23.3683	999	999	999	999	999	999	18.8417	19.2303	999	999	17.9107	17.9359
48	NTC28	999	999	999	999	999	999	999	999	999	999	999	999	999	999	999	999	999	999	999	999	999	999	999	999	999	999	999	999	999	999	999	999	999	999	999	999	999	999	999	999	999	999	999	999	999	999	999	999
49	NTC5	999	999	999	999	999	999	999	999	999	999	999	999	999	999	999	999	999	999	999	999	999	999	999	999	999	999	999	999	999	999	999	999	999	999	999	999	999	999	999	999	999	999	999	999	999	999	999	999
50	sc3	8.84736	9.20166	12.9119	13.0347	16.0268	16.0751	16.9961	17.1883	13.9912	14.4391	999	999	999	999	999	999	999	999	17.2342	17.7196	999	999	999	999	999	999	12.146	12.5113	14.8812	15.0892	16.7835	16.6951	999	999	18.6074	18.235	16.8031	16.8577	15.5205	15.6202	999	999	15.8842	16.1456	999	999	16.4428	16.4603
51	sc7	9.59853	9.72657	13.5952	13.8232	15.1652	15.114	18.3432	18.6579	13.5206	13.8667	19.5533	19.3552	999	999	18.9522	18.9231	17.3279	17.5891	17.3142	17.769	16.2836	16.3701	999	999	999	999	11.3265	11.6395	16.2306	16.4072	18.0291	17.9061	18.7268	18.565	17.5361	17.6857	999	999	15.9416	16.1231	999	999	18.8453	19.031	999	999	17.7299	17.7787
52	sc12	999	999	19.004	19.2244	999	999	999	999	17.1313	17.4066	15.2882	15.1224	999	999	999	999	999	999	17.7537	18.1849	999	999	23.2109	23.7013	999	999	10.8709	11.331	14.5472	14.7123	17.3132	17.1456	16.9171	16.8291	15.6279	15.8283	999	999	13.3003	13.5112	19.1639	19.3157	999	999	18.3237	18.3663	18.9571	19.1104
53	sc19	9.35259	9.29294	12.8831	13.0181	15.9391	16.0616	19.1062	19.4179	13.0518	13.3211	999	999	999	999	999	999	999	999	18.0089	18.4529	19.6364	19.6289	999	999	999	999	12.597	12.9873	17.6673	17.7501	18.3001	18.1707	17.7031	17.5814	999	999	999	999	17.077	17.3014	999	999	18.2472	18.7282	999	999	18.1137	18.1933
54	sc27	8.74823	8.99898	12.4583	12.5991	16.5186	16.1102	999	999	13.8023	14.1964	999	999	999	999	999	999	999	999	15.9277	16.1762	35.6351	999	999	999	999	999	10.6453	10.9692	13.7169	13.7953	14.9725	14.8397	17.0717	16.9733	27.942	26.7991	14.9493	14.9146	14.5818	14.6189	999	999	17.5493	17.906	999	999	19.2305	19.2819
55	sc35	8.78745	8.83711	13.4573	13.5904	999	999	20.3904	20.7146	13.4981	13.8419	999	999	999	999	999	999	999	999	17.6673	17.952	999	999	999	999	999	999	12.3059	12.7861	15.3652	15.5396	17.5566	17.3381	999	999	18.7537	18.6467	18.5539	18.5462	14.5755	14.5993	999	999	16.8503	17.1411	999	999	18.6208	18.5858
56	sc43	11.3051	11.4704	16.4894	16.6493	18.9712	19.0422	20.6512	20.9201	13.5206	13.8993	16.1689	15.9984	999	999	999	999	999	999	16.3634	16.679	16.5631	16.7518	999	999	16.5514	16.5781	10.9775	11.3391	15.2667	15.3397	18.884	18.6368	19.9334	19.7822	19.634	19.4467	999	999	17.4946	17.5968	999	999	19.1326	19.4511	18.2154	18.2505	17.3305	17.3827
57	sc50	19.7616	19.9195	16.5881	16.5321	999	999	999	999	999	999	19.2256	19.0636	999	999	999	999	999	999	19.6827	20.0083	18.2129	18.4671	999	999	999	999	11.3407	11.6631	14.9555	15.0656	18.524	18.3567	17.0315	16.8946	16.5564	16.5666	20.6789	20.6256	15.3034	15.2869	999	999	999	999	16.8433	16.8078	20.5615	20.2711
58	sc56	10.2501	10.3783	12.7167	12.9028	14.4438	14.4856	20.8441	21.236	13.3224	13.4519	19.7726	19.7694	999	999	999	999	999	999	17.2722	17.619	999	999	999	999	999	999	11.9128	12.2461	15.8106	15.8445	17.9526	17.7685	18.5816	18.4078	16.9964	16.9803	20.1276	20.1012	17.7388	17.7014	999	999	16.8781	17.1727	999	999	999	999
59	sc60	28.0022	27.5705	999	999	999	999	999	999	15.2514	15.6192	15.7665	15.5455	999	999	999	999	999	999	19.1856	19.6712	19.2815	19.5038	999	999	999	999	17.3069	17.8252	16.3014	16.3403	21.9949	21.8403	13.1489	13.0384	19.0059	18.8663	18.8985	18.9067	13.7546	13.9134	19.7036	19.984	15.8791	16.2172	999	999	16.7396	16.7054
60	NTC29	999	999	999	999	999	999	999	999	999	999	999	999	999	999	999	999	999	999	999	999	999	999	999	999	999	999	999	999	999	999	999	999	999	999	999	999	999	999	999	999	999	999	999	999	999	999	999	999
61	NTC6	999	999	999	999	999	999	999	999	999	999	999	999	999	999	999	999	999	999	999	999	999	999	999	999	999	999	999	999	999	999	999	999	999	999	999	999	999	999	999	999	999	999	999	999	999	999	999	999
62	sc4	10.6614	10.3348	12.8403	12.9518	15.397	15.3647	16.9084	17.2107	14.9713	15.096	18.8598	18.6587	999	999	999	999	999	999	18.1886	18.6561	999	999	999	999	999	999	11.9901	12.2875	15.6302	15.6896	20.0787	19.9511	999	999	16.4585	16.1686	999	999	999	999	999	999	17.4303	17.6834	999	999	19.8668	19.7731
63	sc8	9.03903	8.71025	12.7271	12.8524	15.8805	15.8557	18.6129	18.9351	13.8787	14.1755	999	999	999	999	999	999	999	999	17.0832	17.4913	999	999	999	999	999	999	13.1656	13.4506	14.9217	15.1083	16.6861	16.6006	19.6197	19.6585	999	999	16.4495	16.3357	17.7926	17.9687	999	999	15.8169	16.1396	18.7851	18.6766	17.231	17.3577
64	sc13	11.5001	11.069	12.6715	12.7947	15.1454	15.2582	17.1792	17.5258	13.3961	13.786	16.9573	16.6381	999	999	999	999	999	999	17.6194	18.075	999	999	999	999	999	999	12.522	12.8437	15.6285	15.8801	17.8865	17.7971	19.7735	19.7928	18.9784	18.9068	999	999	999	999	999	999	999	999	19.2478	19.0002	19.4107	19.7215
65	sc20	999	27.9128	18.5761	18.6866	999	999	999	999	999	999	16.3635	16.112	999	999	999	999	999	999	18.1414	18.5512	999	999	999	999	999	999	10.7969	11.0364	13.7488	13.9162	16.9916	16.8874	14.4203	14.4665	15.2947	15.2795	17.9121	17.8898	13.7153	13.8385	19.402	19.5145	999	999	17.8745	17.8141	16.6743	16.927
66	sc28	11.4645	11.2122	13.9341	14.0344	16.6881	16.6969	20.7198	21.1087	13.9094	14.1807	999	999	999	999	999	999	999	999	999	999	999	999	999	999	19.199	19.2869	13.3456	13.6196	15.8568	15.8993	18.3264	18.1969	19.118	19.1019	19.0553	18.9836	999	999	999	999	999	999	17.967	18.4211	999	999	999	999
67	sc36	10.5913	10.2435	13.5049	13.6229	16.1369	16.2078	18.855	19.1537	14.0578	14.2512	999	999	999	999	999	999	999	999	20.436	20.7956	999	999	999	999	999	999	13.2872	13.5731	16.4817	16.6915	19.3347	19.2588	14.7011	14.7013	999	999	999	999	999	999	999	999	18.0293	18.3677	999	999	20.6035	20.9122
68	sc44	8.99809	8.73419	12.227	12.368	15.428	15.4539	15.8804	16.1432	13.5135	13.8684	19.4948	19.3929	999	999	999	999	19.0292	19.2766	16.4912	16.8415	19.4637	19.7338	999	999	999	999	12.3833	12.6667	15.7742	15.9156	17.9179	17.8459	20.1155	19.9046	14.6092	14.7863	20.2514	20.26	17.5056	17.6636	999	999	17.4535	17.7184	999	999	17.57	17.6897
69	sc51	9.37945	9.01502	13.4207	13.5654	15.6282	15.2964	19.6483	19.9705	13.9443	14.3958	19.6816	19.5992	999	999	999	999	999	999	17.6923	18.0384	999	999	999	999	999	999	12.5492	12.8529	15.5447	15.7116	18.3253	18.2692	20.2474	20.1874	18.0128	18.0027	20.5518	20.5944	999	999	999	999	15.3188	15.6089	999	999	16.7859	16.942
70	sc57	17.279	17.2737	16.7269	16.9476	18.8177	19.3433	999	999	18.577	18.6852	17.5306	17.2524	999	999	999	999	999	999	18.3212	18.7042	19.2588	19.4396	999	999	999	999	10.369	10.6749	14.2036	14.3318	17.9079	17.8527	15.9402	15.9387	999	999	18.6519	18.676	999	999	999	999	999	999	15.7	15.6887	18.1097	18.2778
71	sc61	9.50348	9.20421	12.2087	12.234	16.5971	16.5846	15.9057	16.215	13.8844	14.0154	17.6746	17.5434	999	999	999	999	999	999	18.0249	18.4147	999	999	999	999	999	999	12.3065	12.6185	15.1686	15.3039	18.0836	17.9823	19.3379	19.4384	16.6362	16.6543	999	999	15.2764	15.4655	999	999	16.7503	17.001	999	999	16.6601	16.7916
72	NTC30	999	999	999	999	999	999	999	999	999	999	999	999	999	999	999	999	999	999	999	999	999	999	999	999	999	999	999	999	999	999	999	999	999	999	999	999	999	999	999	999	999	999	999	999	999	999	999	999
73	NTC7	999	999	999	999	999	999	999	999	999	999	999	999	999	999	999	999	999	999	999	999	999	999	999	999	999	999	999	999	999	999	999	999	999	999	999	999	999	999	999	999	999	999	999	999	999	999	999	999
74	NTC11	999	999	999	999	999	999	999	999	999	999	999	999	999	999	999	999	999	999	999	999	999	999	999	999	999	999	999	999	999	999	999	999	999	999	999	999	999	999	999	999	999	999	999	999	999	999	999	999
75	NTC15	999	999	999	999	999	999	999	999	999	999	999	999	999	999	999	999	999	999	999	999	999	999	999	999	999	999	999	999	999	999	999	999	999	999	999	999	999	999	999	999	999	999	999	999	999	999	999	999
76	sc14	999	999	999	999	999	999	999	999	999	999	20.0547	19.7431	999	999	999	999	999	999	17.9824	18.2695	16.0224	16.202	999	999	999	999	11.0669	11.2223	16.915	17.0806	19.6264	19.5355	17.489	17.516	14.3838	14.442	999	999	14.2462	14.306	999	999	999	999	999	999	16.7148	16.8108
77	sc21	9.34581	8.9911	12.6369	12.7473	15.4979	15.4773	16.1022	16.418	13.6678	13.8783	999	999	999	999	19.1278	19.2074	999	999	17.397	17.6951	999	999	999	999	16.8032	16.8181	11.7613	12.02	14.5631	14.6378	16.0126	15.8836	17.1115	17.0959	999	999	15.3836	15.2723	15.6654	15.8009	999	999	15.1599	15.5124	17.0987	17.0534	18.7225	18.7797
78	sc29	9.43164	9.11766	12.3393	12.4945	15.0077	15.0517	15.8704	16.1846	13.406	13.7439	999	999	999	999	999	999	999	999	17.1356	17.5485	999	999	999	999	18.8121	18.6526	11.6154	11.852	16.0386	16.225	18.1566	18.0651	19.1033	19.1076	19.3161	19.1083	20.346	20.3637	15.8462	15.89	999	999	17.3822	17.7623	999	999	18.0214	18.0563
79	sc37	8.88512	8.6402	12.6437	12.7537	17.992	17.9151	17.7578	18.078	14.0654	14.1945	19.1343	18.9351	999	999	999	999	999	999	17.9128	18.3531	999	999	999	999	999	999	12.3056	12.6741	15.5781	15.683	18.0507	17.8915	20.4125	20.274	999	999	18.4954	18.5337	15.0103	15.1631	999	999	16.679	17.0956	999	999	16.1324	16.1426
80	sc45	11.1178	10.8089	14.1005	14.2708	16.2977	16.2239	17.2071	17.4719	14.4661	14.7629	999	999	999	999	999	999	999	999	17.9813	18.4429	999	999	999	999	999	999	12.5625	12.8171	15.067	15.0995	18.7531	18.5568	999	999	16.7238	16.5995	999	999	16.9211	16.8636	999	999	17.8092	18.0802	999	999	18.5498	18.6621
81	sc52	9.41879	9.21793	14.4676	14.5183	15.5007	15.4839	999	999	14.496	14.719	999	999	999	999	999	999	999	999	15.692	15.9899	999	999	999	999	999	999	11.9595	12.3136	15.0506	15.1739	17.041	16.8716	17.5287	17.5959	17.0394	17.2349	15.2792	15.1245	17.1599	17.1716	999	999	15.2324	15.5279	999	999	18.676	18.7035
82	sc64	999	999	999	999	999	999	999	999	999	999	17.2663	17.0538	999	999	999	999	999	999	18.086	18.4548	18.2612	18.4204	19.3941	19.5078	999	999	11.171	11.418	14.7493	14.827	17.8536	17.7479	16.8961	16.7967	15.0421	15.0117	19.5778	19.4833	13.9134	13.9806	18.4711	18.5293	999	999	999	999	17.18	17.1755
83	sc65	10.6932	10.5802	12.5793	12.7401	16.6249	16.3635	17.4342	17.7568	13.6932	13.9882	999	999	999	999	999	999	999	999	17.9179	18.3327	999	999	999	999	999	999	12.3128	12.5939	15.3916	15.4679	18.3813	18.0807	18.1958	18.0636	999	999	999	999	999	999	999	999	999	999	999	999	999	999
84	NTC31	999	999	999	999	999	999	999	999	999	999	999	999	999	999	999	999	999	999	999	999	999	999	999	999	999	999	999	999	999	999	999	999	999	999	999	999	999	999	999	999	999	999	999	999	999	999	999	999
85	NTC8	999	999	999	999	999	999	999	999	999	999	999	999	999	999	999	999	999	999	999	999	999	999	999	999	999	999	999	999	999	999	999	999	999	999	999	999	999	999	999	999	999	999	999	999	999	999	999	999
86	NTC12	999	999	999	999	999	999	999	999	999	999	999	999	999	999	999	999	999	999	999	999	999	999	999	999	999	999	999	999	999	999	999	999	999	999	999	999	999	999	999	999	999	999	999	999	999	999	999	999
87	NTC16	999	999	999	999	999	999	999	999	999	999	999	999	999	999	999	999	999	999	999	999	999	999	999	999	999	999	999	999	999	999	999	999	999	999	999	999	999	999	999	999	999	999	999	999	999	999	999	999
88	Neg	999	999	999	999	999	999	999	999	999	999	999	999	999	999	999	999	999	999	999	999	999	999	999	999	999	999	999	999	999	999	999	999	999	999	999	999	999	999	999	999	999	999	999	999	999	999	999	999
89	sc22	999	999	999	999	999	999	999	999	999	999	999	999	999	999	999	999	999	999	999	999	999	999	999	999	999	999	999	999	999	999	999	999	999	999	999	999	999	999	999	999	999	999	999	999	999	999	999	999
90	sc30	9.95776	9.82414	13.823	14.0376	16.1389	16.1241	20.7235	21.0185	15.2289	15.178	18.9735	18.8329	999	999	999	999	999	999	16.7613	17.058	999	999	999	999	18.8374	18.9159	11.416	11.5714	14.9136	14.8404	19.0594	18.8617	17.8226	17.5778	999	999	16.5367	16.519	18.789	18.6082	999	999	999	999	999	999	19.9819	19.9066
91	sc38	17.7743	17.5876	18.8545	19.0697	999	999	999	999	18.3208	18.3258	999	999	999	999	999	999	999	999	18.8089	19.0801	999	999	19.0555	19.2723	999	999	12.0607	12.2556	18.7569	18.6504	17.6304	17.2759	18.5733	18.3508	17.0019	17.1361	999	999	15.6344	15.7571	999	999	18.3928	18.8179	999	999	20.0316	19.8371
92	sc46	9.75386	9.4767	12.6387	12.724	16.9035	16.9135	20.4381	20.9216	13.5429	13.881	999	999	999	999	19.0209	19.4603	999	999	18.2367	18.4985	999	999	999	999	999	999	11.5428	11.519	15.0935	15.1073	18.6229	18.3291	17.9126	17.6185	999	999	20.7726	20.7228	999	999	999	999	18.0568	18.3847	999	999	16.7647	16.6733
93	sc53	8.91195	8.74983	13.2626	13.3948	14.3388	14.4875	16.8587	17.2753	13.5522	13.9551	999	999	999	999	999	999	999	999	17.3547	17.6879	999	999	999	999	999	999	11.9808	12.1414	15.6382	15.6746	21.5842	21.2341	15.0141	14.8127	999	999	999	999	999	999	999	999	17.4236	17.8085	999	999	19.4078	19.1049
94	NTC20	999	999	999	999	999	999	999	999	999	999	999	999	999	999	999	999	999	999	999	999	999	999	999	999	999	999	999	999	999	999	999	999	999	999	999	999	999	999	999	999	999	999	999	999	999	999	999	999
95	NTC24	999	999	999	999	999	999	999	999	999	999	999	999	999	999	999	999	999	999	999	999	999	999	999	999	999	999	999	999	999	999	999	999	999	999	999	999	999	999	999	999	999	999	999	999	999	999	999	999
96	NTC32	999	999	999	999	999	999	999	999	999	999	999	999	999	999	999	999	999	999	999	999	999	999	999	999	999	999	999	999	999	999	999	999	999	999	999	999	999	999	999	999	999	999	999	999	999	999	999	999
Quality Results
		85	91	28	34	54	60	37	43	74	80	49	55	53	59	65	71	90	96	17	23	77	83	73	79	39	45	18	24	62	68	63	69	66	72	78	84	75	81	16	22	2	8	40	46	52	58	64	70
		Acta2	Acta2	Atp1b1	Atp1b1	Cav3.2	Cav3.2	CD36	CD36	Cdh2	Cdh2	ckit	ckit	Cntn2	Cntn2	Cx30.2	Cx30.2	Cx40	Cx40	Cx45	Cx45	Cx46	Cx46	Cxcr4	Cxcr4	ddr2	ddr2	Gata4	Gata4	Gata6	Gata6	Hand2	Hand2	Hey1	Hey1	Hey2	Hey2	Isl1	Isl1	Itga1	Itga1	Itga2	Itga2	Itga3	Itga3	Itga4	Itga4	Itga5	Itga5
1	NTC1	Fail	Fail	Fail	Fail	Fail	Fail	Fail	Fail	Fail	Fail	Fail	Fail	Fail	Fail	Fail	Fail	Fail	Fail	Fail	Fail	Fail	Fail	Fail	Fail	Fail	Fail	Fail	Fail	Fail	Fail	Fail	Fail	Fail	Fail	Fail	Fail	Fail	Fail	Fail	Fail	Fail	Fail	Fail	Fail	Fail	Fail	Fail	Fail
2	NTC9	Fail	Fail	Fail	Fail	Fail	Fail	Fail	Fail	Fail	Fail	Fail	Fail	Fail	Fail	Fail	Fail	Fail	Fail	Fail	Fail	Fail	Fail	Fail	Fail	Fail	Fail	Fail	Fail	Fail	Fail	Fail	Fail	Fail	Fail	Fail	Fail	Fail	Fail	Fail	Fail	Fail	Fail	Fail	Fail	Fail	Fail	Fail	Fail
3	NTC13	Fail	Fail	Fail	Fail	Fail	Fail	Fail	Fail	Fail	Fail	Fail	Fail	Fail	Fail	Fail	Fail	Fail	Fail	Fail	Fail	Fail	Fail	Fail	Fail	Fail	Fail	Fail	Fail	Fail	Fail	Fail	Fail	Fail	Fail	Fail	Fail	Fail	Fail	Fail	Fail	Fail	Fail	Fail	Fail	Fail	Fail	Fail	Fail
4	Pos1	Pass	Pass	Pass	Pass	Pass	Pass	Pass	Pass	Pass	Pass	Pass	Pass	Pass	Pass	Pass	Pass	Pass	Pass	Pass	Pass	Pass	Pass	Pass	Pass	Pass	Pass	Pass	Pass	Pass	Pass	Pass	Pass	Pass	Pass	Pass	Pass	Pass	Pass	Pass	Pass	Pass	Pass	Pass	Pass	Pass	Pass	Pass	Pass
5	sc15	Pass	Pass	Pass	Pass	Pass	Pass	Pass	Pass	Pass	Pass	Fail	Fail	Fail	Fail	Fail	Pass	Pass	Pass	Pass	Pass	Pass	Pass	Fail	Fail	Fail	Fail	Pass	Pass	Pass	Pass	Pass	Pass	Pass	Pass	Pass	Pass	Fail	Fail	Pass	Pass	Fail	Fail	Fail	Fail	Fail	Fail	Pass	Pass
6	sc23	Pass	Pass	Pass	Pass	Pass	Pass	Pass	Pass	Pass	Pass	Fail	Fail	Fail	Fail	Fail	Fail	Fail	Fail	Pass	Pass	Fail	Fail	Fail	Fail	Fail	Fail	Pass	Pass	Pass	Pass	Pass	Pass	Pass	Pass	Fail	Fail	Pass	Pass	Pass	Pass	Fail	Fail	Pass	Pass	Fail	Fail	Pass	Pass
7	sc31	Pass	Pass	Pass	Pass	Pass	Pass	Pass	Pass	Pass	Pass	Pass	Pass	Fail	Fail	Fail	Fail	Fail	Fail	Pass	Pass	Pass	Pass	Pass	Pass	Pass	Pass	Pass	Pass	Pass	Pass	Pass	Pass	Pass	Pass	Fail	Fail	Pass	Pass	Fail	Fail	Fail	Fail	Pass	Pass	Fail	Fail	Pass	Pass
8	sc39	Pass	Pass	Pass	Pass	Pass	Pass	Pass	Pass	Pass	Pass	Fail	Fail	Fail	Fail	Pass	Fail	Fail	Fail	Pass	Pass	Fail	Fail	Fail	Fail	Fail	Fail	Pass	Pass	Pass	Pass	Pass	Pass	Pass	Pass	Fail	Fail	Pass	Pass	Pass	Pass	Fail	Fail	Pass	Pass	Pass	Pass	Pass	Pass
9	Pos2	Pass	Pass	Pass	Pass	Pass	Pass	Pass	Pass	Pass	Pass	Pass	Pass	Pass	Pass	Pass	Pass	Pass	Pass	Pass	Pass	Pass	Pass	Pass	Pass	Pass	Pass	Pass	Pass	Pass	Pass	Pass	Pass	Pass	Pass	Pass	Pass	Pass	Pass	Pass	Pass	Pass	Pass	Pass	Pass	Pass	Pass	Pass	Pass
10	NTC17	Fail	Fail	Fail	Fail	Fail	Fail	Fail	Fail	Fail	Fail	Fail	Fail	Fail	Fail	Fail	Fail	Fail	Fail	Fail	Fail	Fail	Fail	Fail	Fail	Fail	Fail	Fail	Fail	Fail	Fail	Fail	Fail	Fail	Fail	Fail	Fail	Fail	Fail	Fail	Fail	Fail	Fail	Fail	Fail	Fail	Fail	Fail	Fail
11	NTC21	Fail	Fail	Fail	Fail	Fail	Fail	Fail	Fail	Fail	Fail	Fail	Fail	Fail	Fail	Fail	Fail	Fail	Fail	Fail	Fail	Fail	Fail	Fail	Fail	Fail	Fail	Fail	Fail	Fail	Fail	Fail	Fail	Fail	Fail	Fail	Fail	Fail	Fail	Fail	Fail	Fail	Fail	Fail	Fail	Fail	Fail	Fail	Fail
12	NTC25	Fail	Fail	Fail	Fail	Fail	Fail	Fail	Fail	Fail	Fail	Fail	Fail	Fail	Fail	Fail	Fail	Fail	Fail	Fail	Fail	Fail	Fail	Fail	Fail	Fail	Fail	Fail	Fail	Fail	Fail	Fail	Fail	Fail	Fail	Fail	Fail	Fail	Fail	Fail	Fail	Fail	Fail	Fail	Fail	Fail	Fail	Fail	Fail
13	NTC2	Fail	Fail	Fail	Fail	Fail	Fail	Fail	Fail	Fail	Fail	Fail	Fail	Fail	Fail	Fail	Fail	Fail	Fail	Fail	Fail	Fail	Fail	Fail	Fail	Fail	Fail	Fail	Fail	Fail	Fail	Fail	Fail	Fail	Fail	Fail	Fail	Fail	Fail	Fail	Fail	Fail	Fail	Fail	Fail	Fail	Fail	Fail	Fail
14	NTC10	Fail	Fail	Fail	Fail	Fail	Fail	Fail	Fail	Fail	Fail	Fail	Fail	Fail	Fail	Fail	Fail	Fail	Fail	Fail	Fail	Fail	Fail	Fail	Fail	Fail	Fail	Fail	Fail	Fail	Fail	Fail	Fail	Fail	Fail	Fail	Fail	Fail	Fail	Fail	Fail	Fail	Fail	Fail	Fail	Fail	Fail	Fail	Fail
15	NTC14	Fail	Fail	Fail	Fail	Fail	Fail	Fail	Fail	Fail	Fail	Fail	Fail	Fail	Fail	Fail	Fail	Fail	Fail	Fail	Fail	Fail	Fail	Fail	Fail	Fail	Fail	Fail	Fail	Fail	Fail	Fail	Fail	Fail	Fail	Fail	Fail	Fail	Fail	Fail	Fail	Fail	Fail	Fail	Fail	Fail	Fail	Fail	Fail
16	sc9	Fail	Fail	Fail	Fail	Fail	Fail	Fail	Fail	Fail	Fail	Pass	Pass	Fail	Fail	Fail	Fail	Fail	Fail	Pass	Pass	Pass	Pass	Fail	Fail	Fail	Fail	Pass	Pass	Pass	Pass	Pass	Pass	Pass	Pass	Pass	Pass	Fail	Fail	Pass	Pass	Fail	Fail	Fail	Fail	Pass	Pass	Pass	Pass
17	sc16	Pass	Pass	Pass	Pass	Pass	Pass	Fail	Fail	Pass	Pass	Fail	Fail	Fail	Fail	Fail	Fail	Fail	Fail	Pass	Pass	Pass	Pass	Fail	Fail	Fail	Fail	Pass	Pass	Pass	Pass	Pass	Pass	Pass	Pass	Pass	Pass	Fail	Fail	Pass	Pass	Fail	Fail	Pass	Pass	Pass	Pass	Pass	Pass
18	sc24	Fail	Pass	Pass	Pass	Fail	Fail	Fail	Fail	Pass	Pass	Pass	Pass	Fail	Fail	Fail	Fail	Fail	Fail	Pass	Pass	Pass	Pass	Fail	Fail	Fail	Fail	Pass	Pass	Pass	Pass	Pass	Pass	Pass	Pass	Pass	Pass	Pass	Pass	Pass	Pass	Fail	Fail	Fail	Fail	Fail	Fail	Pass	Pass
19	sc32	Fail	Fail	Pass	Pass	Fail	Fail	Fail	Fail	Fail	Fail	Pass	Pass	Fail	Fail	Fail	Fail	Fail	Fail	Pass	Pass	Pass	Pass	Fail	Fail	Fail	Fail	Pass	Pass	Pass	Pass	Pass	Pass	Pass	Pass	Pass	Pass	Pass	Pass	Pass	Pass	Fail	Fail	Fail	Fail	Pass	Pass	Pass	Pass
20	sc40	Pass	Pass	Pass	Pass	Pass	Pass	Pass	Pass	Pass	Pass	Pass	Pass	Fail	Fail	Pass	Pass	Fail	Fail	Pass	Pass	Fail	Fail	Fail	Fail	Fail	Fail	Pass	Pass	Pass	Pass	Pass	Pass	Pass	Pass	Fail	Fail	Pass	Pass	Fail	Fail	Fail	Fail	Pass	Pass	Fail	Fail	Pass	Pass
21	sc47	Pass	Pass	Pass	Pass	Pass	Pass	Fail	Fail	Pass	Pass	Fail	Fail	Fail	Fail	Fail	Fail	Fail	Fail	Pass	Pass	Fail	Fail	Fail	Fail	Fail	Fail	Pass	Pass	Pass	Pass	Pass	Pass	Pass	Pass	Pass	Pass	Pass	Pass	Pass	Pass	Fail	Fail	Pass	Pass	Fail	Fail	Pass	Pass
22	sc62	Pass	Pass	Pass	Pass	Pass	Pass	Pass	Pass	Pass	Pass	Fail	Fail	Fail	Fail	Fail	Fail	Fail	Fail	Pass	Pass	Fail	Fail	Fail	Fail	Pass	Pass	Pass	Pass	Pass	Pass	Pass	Pass	Pass	Pass	Pass	Pass	Pass	Pass	Pass	Pass	Fail	Fail	Pass	Pass	Pass	Pass	Pass	Pass
23	sc63	Pass	Pass	Pass	Pass	Pass	Pass	Pass	Pass	Pass	Pass	Fail	Fail	Fail	Fail	Fail	Fail	Fail	Fail	Pass	Pass	Fail	Fail	Fail	Fail	Fail	Fail	Pass	Pass	Pass	Pass	Pass	Pass	Fail	Fail	Pass	Pass	Pass	Pass	Pass	Pass	Fail	Fail	Pass	Pass	Fail	Fail	Pass	Pass
24	NTC26	Fail	Fail	Fail	Fail	Fail	Fail	Fail	Fail	Fail	Fail	Fail	Fail	Fail	Fail	Fail	Fail	Fail	Fail	Fail	Fail	Fail	Fail	Fail	Fail	Fail	Fail	Fail	Fail	Fail	Fail	Fail	Fail	Fail	Fail	Fail	Fail	Fail	Fail	Fail	Fail	Fail	Fail	Fail	Fail	Fail	Fail	Fail	Fail
25	NTC3	Fail	Fail	Fail	Fail	Fail	Fail	Fail	Fail	Fail	Fail	Fail	Fail	Fail	Fail	Fail	Fail	Fail	Fail	Fail	Fail	Fail	Fail	Fail	Fail	Fail	Fail	Fail	Fail	Fail	Fail	Fail	Fail	Fail	Fail	Fail	Fail	Fail	Fail	Fail	Fail	Fail	Fail	Fail	Fail	Fail	Fail	Fail	Fail
26	sc1	Fail	Fail	Pass	Pass	Fail	Fail	Fail	Fail	Fail	Fail	Pass	Pass	Fail	Fail	Fail	Fail	Fail	Fail	Pass	Pass	Fail	Fail	Fail	Fail	Fail	Fail	Pass	Pass	Pass	Pass	Pass	Pass	Pass	Pass	Pass	Pass	Pass	Pass	Fail	Fail	Fail	Fail	Fail	Fail	Pass	Pass	Pass	Pass
27	sc5	Pass	Pass	Pass	Pass	Pass	Pass	Pass	Pass	Pass	Pass	Pass	Pass	Fail	Fail	Fail	Fail	Fail	Fail	Pass	Pass	Pass	Pass	Fail	Fail	Fail	Fail	Pass	Pass	Pass	Pass	Pass	Pass	Pass	Pass	Fail	Fail	Fail	Fail	Fail	Fail	Fail	Fail	Pass	Pass	Fail	Fail	Pass	Pass
28	sc10	Fail	Fail	Pass	Pass	Fail	Fail	Fail	Fail	Fail	Fail	Pass	Pass	Fail	Fail	Fail	Fail	Fail	Fail	Pass	Pass	Pass	Pass	Pass	Pass	Fail	Fail	Pass	Pass	Pass	Pass	Pass	Pass	Pass	Pass	Pass	Pass	Pass	Pass	Pass	Pass	Fail	Fail	Fail	Fail	Pass	Pass	Pass	Pass
29	sc17	Pass	Pass	Pass	Pass	Pass	Pass	Fail	Fail	Pass	Pass	Fail	Fail	Fail	Fail	Fail	Fail	Fail	Fail	Pass	Pass	Fail	Fail	Fail	Fail	Fail	Fail	Pass	Pass	Pass	Pass	Pass	Pass	Pass	Pass	Fail	Fail	Pass	Pass	Pass	Pass	Fail	Fail	Pass	Pass	Fail	Fail	Pass	Pass
30	sc25	Pass	Pass	Pass	Pass	Pass	Pass	Fail	Fail	Pass	Pass	Pass	Pass	Fail	Fail	Fail	Fail	Fail	Fail	Pass	Pass	Pass	Pass	Fail	Fail	Fail	Fail	Pass	Pass	Pass	Pass	Pass	Pass	Pass	Pass	Pass	Pass	Fail	Fail	Pass	Pass	Fail	Fail	Pass	Pass	Pass	Pass	Pass	Pass
31	sc33	Pass	Pass	Pass	Pass	Pass	Pass	Pass	Pass	Pass	Pass	Fail	Fail	Fail	Fail	Pass	Pass	Fail	Fail	Pass	Pass	Fail	Fail	Fail	Fail	Fail	Fail	Pass	Pass	Pass	Pass	Pass	Pass	Pass	Pass	Pass	Pass	Pass	Pass	Fail	Fail	Fail	Fail	Fail	Fail	Fail	Fail	Pass	Pass
32	sc41	Pass	Pass	Pass	Pass	Pass	Pass	Pass	Pass	Pass	Pass	Fail	Fail	Fail	Fail	Fail	Fail	Fail	Fail	Pass	Pass	Fail	Fail	Fail	Fail	Fail	Fail	Pass	Pass	Pass	Pass	Pass	Pass	Pass	Pass	Fail	Fail	Pass	Pass	Fail	Fail	Pass	Pass	Pass	Pass	Fail	Fail	Pass	Pass
33	sc48	Pass	Pass	Pass	Pass	Pass	Pass	Pass	Pass	Pass	Pass	Pass	Pass	Fail	Fail	Fail	Fail	Fail	Fail	Pass	Pass	Fail	Fail	Fail	Fail	Fail	Fail	Pass	Pass	Pass	Pass	Pass	Pass	Fail	Fail	Pass	Pass	Fail	Fail	Pass	Pass	Fail	Fail	Fail	Fail	Fail	Fail	Pass	Pass
34	sc54	Fail	Fail	Fail	Fail	Fail	Fail	Fail	Fail	Fail	Fail	Pass	Pass	Fail	Fail	Pass	Pass	Fail	Fail	Pass	Pass	Pass	Pass	Fail	Fail	Fail	Fail	Pass	Pass	Pass	Pass	Pass	Pass	Pass	Pass	Pass	Pass	Pass	Pass	Pass	Pass	Fail	Fail	Fail	Fail	Fail	Fail	Pass	Pass
35	sc58	Pass	Pass	Pass	Pass	Fail	Fail	Fail	Fail	Fail	Fail	Pass	Pass	Fail	Fail	Fail	Fail	Fail	Fail	Pass	Pass	Pass	Pass	Pass	Pass	Fail	Fail	Pass	Pass	Pass	Pass	Pass	Pass	Pass	Pass	Pass	Pass	Pass	Pass	Pass	Pass	Fail	Fail	Fail	Fail	Pass	Pass	Pass	Pass
36	NTC27	Fail	Fail	Fail	Fail	Fail	Fail	Fail	Fail	Fail	Fail	Fail	Fail	Fail	Fail	Fail	Fail	Fail	Fail	Fail	Fail	Fail	Fail	Fail	Fail	Fail	Fail	Fail	Fail	Fail	Fail	Fail	Fail	Fail	Fail	Fail	Fail	Fail	Fail	Fail	Fail	Fail	Fail	Fail	Fail	Fail	Fail	Fail	Fail
37	NTC4	Fail	Fail	Fail	Fail	Fail	Fail	Fail	Fail	Fail	Fail	Fail	Fail	Fail	Fail	Fail	Fail	Fail	Fail	Fail	Fail	Fail	Fail	Fail	Fail	Fail	Fail	Fail	Fail	Fail	Fail	Fail	Fail	Fail	Fail	Fail	Fail	Fail	Fail	Fail	Fail	Fail	Fail	Fail	Fail	Fail	Fail	Fail	Fail
38	sc2	Pass	Pass	Pass	Pass	Pass	Pass	Pass	Pass	Pass	Pass	Pass	Pass	Fail	Fail	Pass	Pass	Pass	Pass	Pass	Pass	Fail	Fail	Fail	Fail	Fail	Fail	Pass	Pass	Pass	Pass	Pass	Pass	Pass	Pass	Fail	Fail	Fail	Fail	Fail	Fail	Fail	Fail	Pass	Pass	Fail	Fail	Pass	Pass
39	sc6	Pass	Pass	Pass	Pass	Pass	Pass	Pass	Pass	Pass	Pass	Pass	Pass	Fail	Fail	Fail	Fail	Pass	Pass	Pass	Pass	Pass	Pass	Fail	Fail	Fail	Fail	Pass	Pass	Pass	Pass	Pass	Pass	Fail	Fail	Pass	Pass	Fail	Fail	Pass	Pass	Fail	Fail	Pass	Pass	Fail	Fail	Pass	Pass
40	sc11	Pass	Pass	Fail	Fail	Fail	Fail	Fail	Fail	Fail	Fail	Fail	Fail	Fail	Fail	Fail	Fail	Fail	Fail	Pass	Pass	Pass	Pass	Fail	Fail	Fail	Fail	Pass	Pass	Pass	Pass	Pass	Pass	Pass	Pass	Pass	Pass	Fail	Fail	Pass	Pass	Fail	Fail	Fail	Fail	Fail	Fail	Pass	Pass
41	sc18	Fail	Fail	Fail	Fail	Fail	Fail	Fail	Fail	Fail	Fail	Pass	Pass	Fail	Fail	Fail	Fail	Fail	Fail	Pass	Pass	Pass	Pass	Fail	Fail	Fail	Fail	Pass	Pass	Pass	Pass	Pass	Pass	Pass	Pass	Fail	Fail	Fail	Fail	Pass	Pass	Pass	Pass	Fail	Fail	Pass	Pass	Pass	Pass
42	sc26	Pass	Pass	Pass	Pass	Pass	Fail	Pass	Pass	Pass	Pass	Pass	Pass	Fail	Fail	Fail	Fail	Fail	Fail	Pass	Pass	Fail	Fail	Fail	Fail	Fail	Fail	Pass	Pass	Pass	Pass	Pass	Pass	Pass	Pass	Fail	Fail	Pass	Pass	Pass	Pass	Fail	Fail	Pass	Pass	Fail	Fail	Pass	Pass
43	sc34	Pass	Pass	Pass	Pass	Pass	Pass	Pass	Pass	Pass	Pass	Fail	Fail	Fail	Fail	Pass	Pass	Pass	Pass	Pass	Pass	Pass	Pass	Fail	Fail	Fail	Fail	Pass	Pass	Pass	Pass	Pass	Pass	Fail	Fail	Pass	Pass	Fail	Fail	Fail	Fail	Fail	Fail	Pass	Pass	Fail	Fail	Pass	Pass
44	sc42	Pass	Pass	Pass	Pass	Fail	Fail	Pass	Pass	Pass	Pass	Pass	Pass	Fail	Fail	Fail	Fail	Fail	Fail	Pass	Pass	Pass	Pass	Fail	Fail	Pass	Pass	Pass	Pass	Pass	Pass	Pass	Pass	Pass	Pass	Pass	Pass	Fail	Fail	Pass	Pass	Fail	Fail	Pass	Pass	Fail	Fail	Pass	Pass
45	sc49	Pass	Pass	Pass	Pass	Pass	Pass	Pass	Pass	Pass	Pass	Fail	Fail	Fail	Fail	Fail	Fail	Fail	Fail	Pass	Pass	Fail	Fail	Fail	Fail	Fail	Fail	Pass	Pass	Pass	Pass	Pass	Pass	Pass	Pass	Fail	Fail	Pass	Pass	Fail	Fail	Fail	Fail	Pass	Pass	Fail	Fail	Pass	Pass
46	sc55	Fail	Fail	Fail	Fail	Fail	Fail	Fail	Fail	Fail	Fail	Pass	Pass	Fail	Fail	Fail	Fail	Fail	Fail	Pass	Pass	Pass	Pass	Fail	Fail	Fail	Fail	Pass	Pass	Pass	Pass	Pass	Pass	Pass	Pass	Pass	Pass	Fail	Fail	Pass	Pass	Fail	Fail	Fail	Fail	Fail	Fail	Pass	Pass
47	sc59	Pass	Pass	Pass	Pass	Pass	Pass	Pass	Pass	Pass	Pass	Pass	Pass	Fail	Fail	Fail	Fail	Pass	Pass	Pass	Pass	Pass	Pass	Fail	Fail	Fail	Fail	Pass	Pass	Pass	Pass	Pass	Pass	Fail	Fail	Pass	Pass	Fail	Fail	Fail	Fail	Fail	Fail	Pass	Pass	Fail	Fail	Pass	Pass
48	NTC28	Fail	Fail	Fail	Fail	Fail	Fail	Fail	Fail	Fail	Fail	Fail	Fail	Fail	Fail	Fail	Fail	Fail	Fail	Fail	Fail	Fail	Fail	Fail	Fail	Fail	Fail	Fail	Fail	Fail	Fail	Fail	Fail	Fail	Fail	Fail	Fail	Fail	Fail	Fail	Fail	Fail	Fail	Fail	Fail	Fail	Fail	Fail	Fail
49	NTC5	Fail	Fail	Fail	Fail	Fail	Fail	Fail	Fail	Fail	Fail	Fail	Fail	Fail	Fail	Fail	Fail	Fail	Fail	Fail	Fail	Fail	Fail	Fail	Fail	Fail	Fail	Fail	Fail	Fail	Fail	Fail	Fail	Fail	Fail	Fail	Fail	Fail	Fail	Fail	Fail	Fail	Fail	Fail	Fail	Fail	Fail	Fail	Fail
50	sc3	Pass	Pass	Pass	Pass	Pass	Pass	Pass	Pass	Pass	Pass	Fail	Fail	Fail	Fail	Fail	Fail	Fail	Fail	Pass	Pass	Fail	Fail	Fail	Fail	Fail	Fail	Pass	Pass	Pass	Pass	Pass	Pass	Fail	Fail	Pass	Pass	Pass	Pass	Pass	Pass	Fail	Fail	Pass	Pass	Fail	Fail	Pass	Pass
51	sc7	Pass	Pass	Pass	Pass	Pass	Pass	Pass	Pass	Pass	Pass	Pass	Pass	Fail	Fail	Pass	Pass	Pass	Pass	Pass	Pass	Pass	Pass	Fail	Fail	Fail	Fail	Pass	Pass	Pass	Pass	Pass	Pass	Pass	Pass	Pass	Pass	Fail	Fail	Pass	Pass	Fail	Fail	Pass	Pass	Fail	Fail	Pass	Pass
52	sc12	Fail	Fail	Pass	Pass	Fail	Fail	Fail	Fail	Pass	Pass	Pass	Pass	Fail	Fail	Fail	Fail	Fail	Fail	Pass	Pass	Fail	Fail	Pass	Fail	Fail	Fail	Pass	Pass	Pass	Pass	Pass	Pass	Pass	Pass	Pass	Pass	Fail	Fail	Pass	Pass	Pass	Pass	Fail	Fail	Pass	Pass	Pass	Pass
53	sc19	Pass	Pass	Pass	Pass	Pass	Pass	Pass	Pass	Pass	Pass	Fail	Fail	Fail	Fail	Fail	Fail	Fail	Fail	Pass	Pass	Pass	Pass	Fail	Fail	Fail	Fail	Pass	Pass	Pass	Pass	Pass	Pass	Pass	Pass	Fail	Fail	Fail	Fail	Pass	Pass	Fail	Fail	Pass	Pass	Fail	Fail	Pass	Pass
54	sc27	Pass	Pass	Pass	Pass	Pass	Pass	Fail	Fail	Pass	Pass	Fail	Fail	Fail	Fail	Fail	Fail	Fail	Fail	Pass	Pass	Fail	Fail	Fail	Fail	Fail	Fail	Pass	Pass	Pass	Pass	Pass	Pass	Pass	Pass	Pass	Pass	Pass	Pass	Pass	Pass	Fail	Fail	Pass	Pass	Fail	Fail	Pass	Pass
55	sc35	Pass	Pass	Pass	Pass	Fail	Fail	Pass	Pass	Pass	Pass	Fail	Fail	Fail	Fail	Fail	Fail	Fail	Fail	Pass	Pass	Fail	Fail	Fail	Fail	Fail	Fail	Pass	Pass	Pass	Pass	Pass	Pass	Fail	Fail	Pass	Pass	Pass	Pass	Pass	Pass	Fail	Fail	Pass	Pass	Fail	Fail	Pass	Pass
56	sc43	Pass	Pass	Pass	Pass	Pass	Pass	Pass	Pass	Pass	Pass	Pass	Pass	Fail	Fail	Fail	Fail	Fail	Fail	Pass	Pass	Pass	Pass	Fail	Fail	Pass	Pass	Pass	Pass	Pass	Pass	Pass	Pass	Pass	Pass	Pass	Pass	Fail	Fail	Pass	Pass	Fail	Fail	Pass	Pass	Pass	Pass	Pass	Pass
57	sc50	Pass	Pass	Pass	Pass	Fail	Fail	Fail	Fail	Fail	Fail	Pass	Pass	Fail	Fail	Fail	Fail	Fail	Fail	Pass	Pass	Pass	Pass	Fail	Fail	Fail	Fail	Pass	Pass	Pass	Pass	Pass	Pass	Pass	Pass	Pass	Pass	Pass	Pass	Pass	Pass	Fail	Fail	Fail	Fail	Pass	Pass	Pass	Pass
58	sc56	Pass	Pass	Pass	Pass	Pass	Pass	Pass	Pass	Pass	Pass	Pass	Pass	Fail	Fail	Fail	Fail	Fail	Fail	Pass	Pass	Fail	Fail	Fail	Fail	Fail	Fail	Pass	Pass	Pass	Pass	Pass	Pass	Pass	Pass	Pass	Pass	Pass	Pass	Pass	Pass	Fail	Fail	Pass	Pass	Fail	Fail	Fail	Fail
59	sc60	Pass	Pass	Fail	Fail	Fail	Fail	Fail	Fail	Pass	Pass	Pass	Pass	Fail	Fail	Fail	Fail	Fail	Fail	Pass	Pass	Pass	Pass	Fail	Fail	Fail	Fail	Pass	Fail	Pass	Pass	Pass	Pass	Pass	Pass	Pass	Pass	Pass	Pass	Pass	Pass	Pass	Pass	Pass	Pass	Fail	Fail	Pass	Pass
60	NTC29	Fail	Fail	Fail	Fail	Fail	Fail	Fail	Fail	Fail	Fail	Fail	Fail	Fail	Fail	Fail	Fail	Fail	Fail	Fail	Fail	Fail	Fail	Fail	Fail	Fail	Fail	Fail	Fail	Fail	Fail	Fail	Fail	Fail	Fail	Fail	Fail	Fail	Fail	Fail	Fail	Fail	Fail	Fail	Fail	Fail	Fail	Fail	Fail
61	NTC6	Fail	Fail	Fail	Fail	Fail	Fail	Fail	Fail	Fail	Fail	Fail	Fail	Fail	Fail	Fail	Fail	Fail	Fail	Fail	Fail	Fail	Fail	Fail	Fail	Fail	Fail	Fail	Fail	Fail	Fail	Fail	Fail	Fail	Fail	Fail	Fail	Fail	Fail	Fail	Fail	Fail	Fail	Fail	Fail	Fail	Fail	Fail	Fail
62	sc4	Pass	Pass	Pass	Pass	Pass	Pass	Pass	Pass	Pass	Pass	Pass	Pass	Fail	Fail	Fail	Fail	Fail	Fail	Pass	Pass	Fail	Fail	Fail	Fail	Fail	Fail	Pass	Pass	Pass	Pass	Pass	Pass	Fail	Fail	Pass	Pass	Fail	Fail	Fail	Fail	Fail	Fail	Pass	Pass	Fail	Fail	Pass	Pass
63	sc8	Pass	Pass	Pass	Pass	Pass	Pass	Pass	Pass	Pass	Pass	Fail	Fail	Fail	Fail	Fail	Fail	Fail	Fail	Pass	Pass	Fail	Fail	Fail	Fail	Fail	Fail	Pass	Pass	Pass	Pass	Pass	Pass	Pass	Pass	Fail	Fail	Pass	Pass	Pass	Pass	Fail	Fail	Pass	Pass	Pass	Pass	Pass	Pass
64	sc13	Pass	Pass	Pass	Pass	Pass	Pass	Pass	Pass	Pass	Pass	Pass	Pass	Fail	Fail	Fail	Fail	Fail	Fail	Pass	Pass	Fail	Fail	Fail	Fail	Fail	Fail	Pass	Pass	Pass	Pass	Pass	Pass	Pass	Pass	Pass	Pass	Fail	Fail	Fail	Fail	Fail	Fail	Fail	Fail	Pass	Pass	Pass	Pass
65	sc20	Fail	Pass	Pass	Pass	Fail	Fail	Fail	Fail	Fail	Fail	Pass	Pass	Fail	Fail	Fail	Fail	Fail	Fail	Pass	Pass	Fail	Fail	Fail	Fail	Fail	Fail	Pass	Pass	Pass	Pass	Pass	Pass	Pass	Pass	Pass	Pass	Pass	Pass	Pass	Pass	Pass	Pass	Fail	Fail	Pass	Pass	Pass	Pass
66	sc28	Pass	Pass	Pass	Pass	Pass	Pass	Pass	Pass	Pass	Pass	Fail	Fail	Fail	Fail	Fail	Fail	Fail	Fail	Fail	Fail	Fail	Fail	Fail	Fail	Pass	Pass	Pass	Pass	Pass	Pass	Pass	Pass	Pass	Pass	Pass	Pass	Fail	Fail	Fail	Fail	Fail	Fail	Pass	Pass	Fail	Fail	Fail	Fail
67	sc36	Pass	Pass	Pass	Pass	Pass	Pass	Pass	Pass	Pass	Pass	Fail	Fail	Fail	Fail	Fail	Fail	Fail	Fail	Pass	Pass	Fail	Fail	Fail	Fail	Fail	Fail	Pass	Pass	Pass	Pass	Pass	Pass	Pass	Pass	Fail	Fail	Fail	Fail	Fail	Fail	Fail	Fail	Pass	Pass	Fail	Fail	Pass	Pass
68	sc44	Pass	Pass	Pass	Pass	Pass	Pass	Pass	Pass	Pass	Pass	Pass	Pass	Fail	Fail	Fail	Fail	Pass	Pass	Pass	Pass	Pass	Pass	Fail	Fail	Fail	Fail	Pass	Pass	Pass	Pass	Pass	Pass	Pass	Pass	Pass	Pass	Pass	Pass	Pass	Pass	Fail	Fail	Pass	Pass	Fail	Fail	Pass	Pass
69	sc51	Pass	Pass	Pass	Pass	Pass	Pass	Pass	Pass	Pass	Pass	Pass	Pass	Fail	Fail	Fail	Fail	Fail	Fail	Pass	Pass	Fail	Fail	Fail	Fail	Fail	Fail	Pass	Pass	Pass	Pass	Pass	Pass	Pass	Pass	Pass	Pass	Pass	Pass	Fail	Fail	Fail	Fail	Pass	Pass	Fail	Fail	Pass	Pass
70	sc57	Pass	Pass	Pass	Pass	Pass	Pass	Fail	Fail	Pass	Pass	Pass	Pass	Fail	Fail	Fail	Fail	Fail	Fail	Pass	Pass	Pass	Pass	Fail	Fail	Fail	Fail	Pass	Pass	Pass	Pass	Pass	Pass	Pass	Pass	Fail	Fail	Pass	Pass	Fail	Fail	Fail	Fail	Fail	Fail	Pass	Pass	Pass	Pass
71	sc61	Pass	Pass	Pass	Pass	Pass	Pass	Pass	Pass	Pass	Pass	Pass	Pass	Fail	Fail	Fail	Fail	Fail	Fail	Pass	Pass	Fail	Fail	Fail	Fail	Fail	Fail	Pass	Pass	Pass	Pass	Pass	Pass	Pass	Pass	Pass	Pass	Fail	Fail	Pass	Pass	Fail	Fail	Pass	Pass	Fail	Fail	Pass	Pass
72	NTC30	Fail	Fail	Fail	Fail	Fail	Fail	Fail	Fail	Fail	Fail	Fail	Fail	Fail	Fail	Fail	Fail	Fail	Fail	Fail	Fail	Fail	Fail	Fail	Fail	Fail	Fail	Fail	Fail	Fail	Fail	Fail	Fail	Fail	Fail	Fail	Fail	Fail	Fail	Fail	Fail	Fail	Fail	Fail	Fail	Fail	Fail	Fail	Fail
73	NTC7	Fail	Fail	Fail	Fail	Fail	Fail	Fail	Fail	Fail	Fail	Fail	Fail	Fail	Fail	Fail	Fail	Fail	Fail	Fail	Fail	Fail	Fail	Fail	Fail	Fail	Fail	Fail	Fail	Fail	Fail	Fail	Fail	Fail	Fail	Fail	Fail	Fail	Fail	Fail	Fail	Fail	Fail	Fail	Fail	Fail	Fail	Fail	Fail
74	NTC11	Fail	Fail	Fail	Fail	Fail	Fail	Fail	Fail	Fail	Fail	Fail	Fail	Fail	Fail	Fail	Fail	Fail	Fail	Fail	Fail	Fail	Fail	Fail	Fail	Fail	Fail	Fail	Fail	Fail	Fail	Fail	Fail	Fail	Fail	Fail	Fail	Fail	Fail	Fail	Fail	Fail	Fail	Fail	Fail	Fail	Fail	Fail	Fail
75	NTC15	Fail	Fail	Fail	Fail	Fail	Fail	Fail	Fail	Fail	Fail	Fail	Fail	Fail	Fail	Fail	Fail	Fail	Fail	Fail	Fail	Fail	Fail	Fail	Fail	Fail	Fail	Fail	Fail	Fail	Fail	Fail	Fail	Fail	Fail	Fail	Fail	Fail	Fail	Fail	Fail	Fail	Fail	Fail	Fail	Fail	Fail	Fail	Fail
76	sc14	Fail	Fail	Fail	Fail	Fail	Fail	Fail	Fail	Fail	Fail	Pass	Pass	Fail	Fail	Fail	Fail	Fail	Fail	Pass	Fail	Pass	Pass	Fail	Fail	Fail	Fail	Pass	Pass	Pass	Pass	Pass	Pass	Pass	Pass	Pass	Pass	Fail	Fail	Pass	Pass	Fail	Fail	Fail	Fail	Fail	Fail	Pass	Pass
77	sc21	Pass	Pass	Pass	Pass	Pass	Pass	Pass	Pass	Pass	Pass	Fail	Fail	Fail	Fail	Pass	Pass	Fail	Fail	Pass	Pass	Fail	Fail	Fail	Fail	Pass	Pass	Pass	Pass	Pass	Pass	Pass	Pass	Pass	Pass	Fail	Fail	Pass	Pass	Pass	Pass	Fail	Fail	Pass	Pass	Pass	Pass	Pass	Pass
78	sc29	Pass	Pass	Pass	Pass	Pass	Pass	Pass	Pass	Pass	Pass	Fail	Fail	Fail	Fail	Fail	Fail	Fail	Fail	Pass	Pass	Fail	Fail	Fail	Fail	Pass	Pass	Pass	Pass	Pass	Pass	Pass	Pass	Pass	Pass	Pass	Pass	Pass	Pass	Pass	Pass	Fail	Fail	Pass	Pass	Fail	Fail	Pass	Pass
79	sc37	Pass	Pass	Pass	Pass	Pass	Pass	Pass	Pass	Pass	Pass	Pass	Pass	Fail	Fail	Fail	Fail	Fail	Fail	Pass	Pass	Fail	Fail	Fail	Fail	Fail	Fail	Pass	Pass	Pass	Pass	Pass	Pass	Pass	Pass	Fail	Fail	Pass	Pass	Pass	Pass	Fail	Fail	Pass	Pass	Fail	Fail	Pass	Pass
80	sc45	Pass	Pass	Pass	Pass	Pass	Pass	Pass	Pass	Pass	Pass	Fail	Fail	Fail	Fail	Fail	Fail	Fail	Fail	Pass	Pass	Fail	Fail	Fail	Fail	Fail	Fail	Pass	Pass	Pass	Pass	Pass	Pass	Fail	Fail	Pass	Pass	Fail	Fail	Pass	Pass	Fail	Fail	Pass	Pass	Fail	Fail	Pass	Pass
81	sc52	Pass	Pass	Pass	Pass	Pass	Pass	Fail	Fail	Pass	Pass	Fail	Fail	Fail	Fail	Fail	Fail	Fail	Fail	Pass	Pass	Fail	Fail	Fail	Fail	Fail	Fail	Pass	Pass	Pass	Pass	Pass	Pass	Pass	Pass	Pass	Pass	Pass	Pass	Pass	Pass	Fail	Fail	Pass	Pass	Fail	Fail	Pass	Pass
82	sc64	Fail	Fail	Fail	Fail	Fail	Fail	Fail	Fail	Fail	Fail	Pass	Pass	Fail	Fail	Fail	Fail	Fail	Fail	Pass	Pass	Pass	Pass	Pass	Pass	Fail	Fail	Pass	Pass	Pass	Pass	Pass	Pass	Pass	Pass	Pass	Pass	Pass	Pass	Pass	Pass	Pass	Pass	Fail	Fail	Fail	Fail	Pass	Pass
83	sc65	Pass	Pass	Pass	Pass	Pass	Pass	Pass	Pass	Pass	Pass	Fail	Fail	Fail	Fail	Fail	Fail	Fail	Fail	Pass	Pass	Fail	Fail	Fail	Fail	Fail	Fail	Pass	Pass	Pass	Pass	Pass	Pass	Pass	Pass	Fail	Fail	Fail	Fail	Fail	Fail	Fail	Fail	Fail	Fail	Fail	Fail	Fail	Fail
84	NTC31	Fail	Fail	Fail	Fail	Fail	Fail	Fail	Fail	Fail	Fail	Fail	Fail	Fail	Fail	Fail	Fail	Fail	Fail	Fail	Fail	Fail	Fail	Fail	Fail	Fail	Fail	Fail	Fail	Fail	Fail	Fail	Fail	Fail	Fail	Fail	Fail	Fail	Fail	Fail	Fail	Fail	Fail	Fail	Fail	Fail	Fail	Fail	Fail
85	NTC8	Fail	Fail	Fail	Fail	Fail	Fail	Fail	Fail	Fail	Fail	Fail	Fail	Fail	Fail	Fail	Fail	Fail	Fail	Fail	Fail	Fail	Fail	Fail	Fail	Fail	Fail	Fail	Fail	Fail	Fail	Fail	Fail	Fail	Fail	Fail	Fail	Fail	Fail	Fail	Fail	Fail	Fail	Fail	Fail	Fail	Fail	Fail	Fail
86	NTC12	Fail	Fail	Fail	Fail	Fail	Fail	Fail	Fail	Fail	Fail	Fail	Fail	Fail	Fail	Fail	Fail	Fail	Fail	Fail	Fail	Fail	Fail	Fail	Fail	Fail	Fail	Fail	Fail	Fail	Fail	Fail	Fail	Fail	Fail	Fail	Fail	Fail	Fail	Fail	Fail	Fail	Fail	Fail	Fail	Fail	Fail	Fail	Fail
87	NTC16	Fail	Fail	Fail	Fail	Fail	Fail	Fail	Fail	Fail	Fail	Fail	Fail	Fail	Fail	Fail	Fail	Fail	Fail	Fail	Fail	Fail	Fail	Fail	Fail	Fail	Fail	Fail	Fail	Fail	Fail	Fail	Fail	Fail	Fail	Fail	Fail	Fail	Fail	Fail	Fail	Fail	Fail	Fail	Fail	Fail	Fail	Fail	Fail
88	Neg	Fail	Fail	Fail	Fail	Fail	Fail	Fail	Fail	Fail	Fail	Fail	Fail	Fail	Fail	Fail	Fail	Fail	Fail	Fail	Fail	Fail	Fail	Fail	Fail	Fail	Fail	Fail	Fail	Fail	Fail	Fail	Fail	Fail	Fail	Fail	Fail	Fail	Fail	Fail	Fail	Fail	Fail	Fail	Fail	Fail	Fail	Fail	Fail
89	sc22	Fail	Fail	Fail	Fail	Fail	Fail	Fail	Fail	Fail	Fail	Fail	Fail	Fail	Fail	Fail	Fail	Fail	Fail	Fail	Fail	Fail	Fail	Fail	Fail	Fail	Fail	Fail	Fail	Fail	Fail	Fail	Fail	Fail	Fail	Fail	Fail	Fail	Fail	Fail	Fail	Fail	Fail	Fail	Fail	Fail	Fail	Fail	Fail
90	sc30	Pass	Pass	Pass	Pass	Pass	Pass	Pass	Pass	Pass	Pass	Pass	Pass	Fail	Fail	Fail	Fail	Fail	Fail	Pass	Pass	Fail	Fail	Fail	Fail	Pass	Pass	Pass	Pass	Pass	Pass	Pass	Pass	Pass	Pass	Fail	Fail	Pass	Pass	Pass	Pass	Fail	Fail	Fail	Fail	Fail	Fail	Pass	Pass
91	sc38	Pass	Pass	Pass	Pass	Fail	Fail	Fail	Fail	Pass	Pass	Fail	Fail	Fail	Fail	Fail	Fail	Fail	Fail	Pass	Pass	Fail	Fail	Pass	Pass	Fail	Fail	Pass	Pass	Pass	Pass	Pass	Pass	Pass	Pass	Pass	Pass	Fail	Fail	Pass	Pass	Fail	Fail	Pass	Pass	Fail	Fail	Pass	Pass
92	sc46	Pass	Pass	Pass	Pass	Pass	Pass	Pass	Pass	Pass	Pass	Fail	Fail	Fail	Fail	Pass	Pass	Fail	Fail	Pass	Pass	Fail	Fail	Fail	Fail	Fail	Fail	Pass	Pass	Pass	Pass	Pass	Pass	Pass	Pass	Fail	Fail	Pass	Pass	Fail	Fail	Fail	Fail	Pass	Pass	Fail	Fail	Pass	Pass
93	sc53	Pass	Pass	Pass	Pass	Pass	Pass	Pass	Pass	Pass	Pass	Fail	Fail	Fail	Fail	Fail	Fail	Fail	Fail	Pass	Pass	Fail	Fail	Fail	Fail	Fail	Fail	Pass	Pass	Pass	Pass	Pass	Pass	Pass	Pass	Fail	Fail	Fail	Fail	Fail	Fail	Fail	Fail	Pass	Pass	Fail	Fail	Pass	Pass
94	NTC20	Fail	Fail	Fail	Fail	Fail	Fail	Fail	Fail	Fail	Fail	Fail	Fail	Fail	Fail	Fail	Fail	Fail	Fail	Fail	Fail	Fail	Fail	Fail	Fail	Fail	Fail	Fail	Fail	Fail	Fail	Fail	Fail	Fail	Fail	Fail	Fail	Fail	Fail	Fail	Fail	Fail	Fail	Fail	Fail	Fail	Fail	Fail	Fail
95	NTC24	Fail	Fail	Fail	Fail	Fail	Fail	Fail	Fail	Fail	Fail	Fail	Fail	Fail	Fail	Fail	Fail	Fail	Fail	Fail	Fail	Fail	Fail	Fail	Fail	Fail	Fail	Fail	Fail	Fail	Fail	Fail	Fail	Fail	Fail	Fail	Fail	Fail	Fail	Fail	Fail	Fail	Fail	Fail	Fail	Fail	Fail	Fail	Fail
96	NTC32	Fail	Fail	Fail	Fail	Fail	Fail	Fail	Fail	Fail	Fail	Fail	Fail	Fail	Fail	Fail	Fail	Fail	Fail	Fail	Fail	Fail	Fail	Fail	Fail	Fail	Fail	Fail	Fail	Fail	Fail	Fail	Fail	Fail	Fail	Fail	Fail	Fail	Fail	Fail	Fail	Fail	Fail	Fail	Fail	Fail	Fail	Fail	Fail
[truncated: 48 more columns]
